# Supplementary material for: Dibenzo[b,f][1,4]thia­zepin-11-yl-diethyl-amine
Source: Acta Crystallogr Sect E Struct Rep Online. 2012 Oct 13;68(Pt 11):o3133–4. doi: 10.1107/S1600536812042328 (PMC3515236; doi:10.1107/S1600536812042328)
Supplement: Supplementary file 1 [file e-68-o3133-sup1.cif]

##############################################################################
#                                                                            #
# This CIF contains the data in a paper accepted for publication in          #
# Acta Crystallographica Section E. It conforms to the requirements of       #
# Notes for Authors for Acta Crystallographica Section E, and has been       #
# peer reviewed under the auspices of the IUCr Commission on Journals.       #
#                                                                            #
# Full details of the Crystallographic Information File format               #
# are given in the paper "The Crystallographic Information File (CIF):       #
# a New Standard Archive File for Crystallography" by S. R. Hall, F. H.      #
# Allen and I. D. Brown [Acta Cryst. (1991), A47, 655-685].                  #
#                                                                            #
# The current version of the core CIF dictionary is obtainable from          #
# ftp://ftp.iucr.org/pub/cif_core.dic.                                       #
#                                                                            #
# Software is freely available for graphical display of the structure(s)     #
# in this CIF. For information consult the CIF software page                 #
# http://www.iucr.org/resources/cif/software.                                #
#                                                                            #
# This file may be used for bona fide research purposes within the           #
# scientific community so long as proper attribution is given to the journal # 
# article from which it was obtained.                                        #
#                                                                            #
##############################################################################
data_I
_audit_creation_method     SHELXL-97
_chemical_name_systematic
;
Dibenzo[<i>b</i>,<i>f</i>][1,4]thiazepin-11-yl-diethyl-amine
;
_chemical_name_common     ?
_chemical_formula_moiety     'C17 H18 N2 S'
_chemical_formula_sum     'C17 H18 N2 S'
_chemical_formula_iupac     'C17 H18 N2 S'
_chemical_formula_weight     282.40
_chemical_melting_point     ?
_symmetry_cell_setting     monoclinic
_symmetry_space_group_name_H-M     'P 21/c'
_space_group_name_Hall     '-P 2ybc'
loop_
    _symmetry_equiv_pos_as_xyz
    'x, y, z'
    '-x, y+1/2, -z+1/2'
    '-x, -y, -z'
    'x, -y-1/2, z-1/2'
_cell_length_a     12.0137(2)
_cell_length_b     8.22570(10)
_cell_length_c     15.0513(2)
_cell_angle_alpha     90.00
_cell_angle_beta     102.9520(10)
_cell_angle_gamma     90.00
_cell_volume     1449.54(4)
_cell_formula_units_Z     4
_cell_measurement_reflns_used     3716
_cell_measurement_theta_min     3.7677
_cell_measurement_theta_max     64.5690
_cell_measurement_temperature     150
_exptl_crystal_description     'platelet'
_exptl_crystal_colour     'colourless'
_exptl_crystal_size_max     0.20
_exptl_crystal_size_mid     0.18
_exptl_crystal_size_min     0.03
_exptl_crystal_density_diffrn     1.294
_exptl_crystal_density_meas     ?
_exptl_crystal_density_method     'not measured'
_exptl_crystal_F_000     600
_exptl_absorpt_coefficient_mu     1.892
_exptl_absorpt_correction_type     multi-scan
_exptl_absorpt_process_details
;
(CrysAlis RED; Oxford Diffraction, 2006)
;
_exptl_absorpt_correction_T_min     0.7216
_exptl_absorpt_correction_T_max     0.9448
_exptl_special_details     ?
_diffrn_ambient_temperature     150
_diffrn_radiation_type     CuK\a
_diffrn_radiation_wavelength     1.5418
_diffrn_radiation_source     'Enhance (Cu) X-ray Source'
_diffrn_radiation_monochromator     'graphite'
_diffrn_measurement_device_type     'Oxford Diffraction XcaliburPX'
_diffrn_measurement_method     '\w scans'
_diffrn_detector_area_resol_mean     8.1241
_diffrn_reflns_number     6173
_diffrn_reflns_av_R_equivalents     0.0194
_diffrn_reflns_av_sigmaI/netI     0.0270
_diffrn_reflns_theta_min     3.78
_diffrn_reflns_theta_max     64.70
_diffrn_reflns_theta_full     64.70
_diffrn_measured_fraction_theta_max     0.969
_diffrn_measured_fraction_theta_full     0.969
_diffrn_reflns_limit_h_min     -13
_diffrn_reflns_limit_h_max     11
_diffrn_reflns_limit_k_min     -9
_diffrn_reflns_limit_k_max     9
_diffrn_reflns_limit_l_min     -16
_diffrn_reflns_limit_l_max     17
_diffrn_standards_number     ?
_diffrn_standards_interval_count     ?
_diffrn_standards_interval_time     ?
_diffrn_standards_decay_%     ?
_refine_special_details
;
Refinement of <i>F</i>^2^ against ALL reflections. The weighted <i>R</i>-factor
<i>wR</i> and goodness of fit <i>S</i> are based on <i>F</i>^2^, conventional
<i>R</i>-factors <i>R</i> are based on <i>F</i>, with <i>F</i> set to zero for
negative <i>F</i>^2^. The threshold expression of <i>F</i>^2^ >
2\s(<i>F</i>^2^) is used only for calculating <i>R</i>-factors(gt) <i>etc</i>.
and is not relevant to the choice of reflections for refinement.
<i>R</i>-factors based on <i>F</i>^2^ are statistically about twice as large
as those based on <i>F</i>, and <i>R</i>- factors based on ALL data will be
even larger.
;
_reflns_number_total     2364
_reflns_number_gt     1837
_reflns_threshold_expression     >2sigma(I)
_refine_ls_structure_factor_coef     Fsqd
_refine_ls_matrix_type     full
_refine_ls_R_factor_all     0.0429
_refine_ls_R_factor_gt     0.0316
_refine_ls_wR_factor_gt     0.0821
_refine_ls_wR_factor_ref     0.0862
_refine_ls_goodness_of_fit_ref     1.050
_refine_ls_restrained_S_all     1.050
_refine_ls_number_reflns     2364
_refine_ls_number_parameters     181
_refine_ls_number_restraints     0
_refine_ls_hydrogen_treatment     constr
_refine_ls_weighting_scheme     calc
_refine_ls_weighting_details
         'calc w=1/[\s^2^(Fo^2^)+(0.0564P)^2^+0.0000P] where P=(Fo^2^+2Fc^2^)/3'
_atom_sites_solution_hydrogens     geom
_atom_sites_solution_primary     direct
_atom_sites_solution_secondary     difmap
_refine_ls_shift/su_max     0.000
_refine_ls_shift/su_mean     0.000
_refine_diff_density_max     0.229
_refine_diff_density_min     -0.264
_refine_ls_extinction_method     none
_refine_ls_extinction_coef     ?
loop_
    _atom_type_symbol
    _atom_type_description
    _atom_type_scat_dispersion_real
    _atom_type_scat_dispersion_imag
    _atom_type_scat_source
    'C' 'C' 0.0181 0.0091
                         'International Tables Vol C Tables 4.2.6.8 and 6.1.1.4'
    'H' 'H' 0.0000 0.0000
                         'International Tables Vol C Tables 4.2.6.8 and 6.1.1.4'
    'S' 'S' 0.3331 0.5567
                         'International Tables Vol C Tables 4.2.6.8 and 6.1.1.4'
    'N' 'N' 0.0311 0.0180
                         'International Tables Vol C Tables 4.2.6.8 and 6.1.1.4'
_computing_data_collection
;
CrysAlis CCD (Oxford Diffraction, 2006)
;
_computing_cell_refinement
;
CrysAlis CCD (Oxford Diffraction, 2006)
;
_computing_data_reduction
;
CrysAlis RED (Oxford Diffraction, 2006)
;
_computing_structure_solution     'SIR92 (Altomare <i>et al.</i>, 1999)'
_computing_structure_refinement     'SHELXL97 (Sheldrick, 2008)'
_computing_molecular_graphics     'ORTEP-3 (Farrugia, 1997)'
_computing_publication_material     'PARST (Nardelli, 1995)'
loop_
    _atom_site_type_symbol
    _atom_site_label
    _atom_site_fract_x
    _atom_site_fract_y
    _atom_site_fract_z
    _atom_site_U_iso_or_equiv
    _atom_site_adp_type
    _atom_site_calc_flag
    _atom_site_refinement_flags
    _atom_site_occupancy
    _atom_site_symmetry_multiplicity
    _atom_site_disorder_assembly
    _atom_site_disorder_group
    S S1 0.83045(3) 0.13292(5) 0.85602(3) 0.01958(15) Uani d . 1 1 . .
    N N1 0.67962(11) 0.44375(17) 0.84814(9) 0.0179(3) Uani d . 1 1 . .
    N N2 0.51660(11) 0.33602(17) 0.87760(9) 0.0181(3) Uani d . 1 1 . .
    C C1 0.69759(13) 0.2400(2) 0.97172(11) 0.0177(4) Uani d . 1 1 . .
    C C2 0.78691(14) 0.1378(2) 0.96160(11) 0.0175(4) Uani d . 1 1 . .
    C C3 0.84541(14) 0.0447(2) 1.03477(11) 0.0198(4) Uani d . 1 1 . .
    H H3 0.9047 -0.0264 1.0268 0.024 Uiso calc R 1 1 . .
    C C4 0.81731(14) 0.0556(2) 1.11916(11) 0.0211(4) Uani d . 1 1 . .
    H H4 0.8564 -0.0089 1.1687 0.025 Uiso calc R 1 1 . .
    C C5 0.73182(14) 0.1613(2) 1.13056(11) 0.0211(4) Uani d . 1 1 . .
    H H5 0.7137 0.1715 1.1886 0.025 Uiso calc R 1 1 . .
    C C6 0.67280(13) 0.2522(2) 1.05782(11) 0.0197(4) Uani d . 1 1 . .
    H H6 0.6143 0.3241 1.0666 0.024 Uiso calc R 1 1 . .
    C C7 0.63322(13) 0.3418(2) 0.89419(11) 0.0169(4) Uani d . 1 1 . .
    C C8 0.79782(14) 0.4649(2) 0.85930(11) 0.0188(4) Uani d . 1 1 . .
    C C9 0.87701(14) 0.3391(2) 0.85923(11) 0.0188(4) Uani d . 1 1 . .
    C C10 0.99058(14) 0.3727(2) 0.85997(11) 0.0237(4) Uani d . 1 1 . .
    H H10 1.0430 0.2861 0.8604 0.028 Uiso calc R 1 1 . .
    C C11 1.02769(15) 0.5322(2) 0.86002(12) 0.0290(5) Uani d . 1 1 . .
    H H11 1.1051 0.5551 0.8596 0.035 Uiso calc R 1 1 . .
    C C12 0.95124(15) 0.6578(2) 0.86075(12) 0.0280(5) Uani d . 1 1 . .
    H H12 0.9767 0.7673 0.8618 0.034 Uiso calc R 1 1 . .
    C C13 0.83815(14) 0.6251(2) 0.86002(11) 0.0218(4) Uani d . 1 1 . .
    H H13 0.7867 0.7128 0.8600 0.026 Uiso calc R 1 1 . .
    C C14 0.45010(14) 0.2064(2) 0.90866(11) 0.0200(4) Uani d . 1 1 . .
    H H14A 0.5032 0.1237 0.9421 0.024 Uiso calc R 1 1 . .
    H H14B 0.4014 0.1529 0.8548 0.024 Uiso calc R 1 1 . .
    C C15 0.37461(15) 0.2692(2) 0.97035(12) 0.0252(4) Uani d . 1 1 . .
    H H15A 0.3324 0.1782 0.9891 0.038 Uiso calc R 1 1 . .
    H H15B 0.3206 0.3493 0.9371 0.038 Uiso calc R 1 1 . .
    H H15C 0.4224 0.3203 1.0245 0.038 Uiso calc R 1 1 . .
    C C16 0.45022(14) 0.4423(2) 0.80635(11) 0.0188(4) Uani d . 1 1 . .
    H H16A 0.4865 0.5510 0.8112 0.023 Uiso calc R 1 1 . .
    H H16B 0.3723 0.4555 0.8170 0.023 Uiso calc R 1 1 . .
    C C17 0.44140(14) 0.3772(2) 0.71044(11) 0.0209(4) Uani d . 1 1 . .
    H H17A 0.3965 0.4527 0.6661 0.031 Uiso calc R 1 1 . .
    H H17B 0.4039 0.2707 0.7046 0.031 Uiso calc R 1 1 . .
    H H17C 0.5181 0.3662 0.6988 0.031 Uiso calc R 1 1 . .
loop_
    _atom_site_aniso_label
    _atom_site_aniso_U_11
    _atom_site_aniso_U_22
    _atom_site_aniso_U_33
    _atom_site_aniso_U_12
    _atom_site_aniso_U_13
    _atom_site_aniso_U_23
    S1 0.0205(2) 0.0207(3) 0.0190(2) -0.00074(18) 0.00747(17) -0.00055(18)
    N1 0.0153(7) 0.0199(8) 0.0191(7) -0.0019(6) 0.0049(6) -0.0011(6)
    N2 0.0153(7) 0.0197(8) 0.0196(8) -0.0014(6) 0.0042(6) 0.0016(6)
    C1 0.0148(8) 0.0195(9) 0.0187(9) -0.0059(7) 0.0034(7) -0.0009(7)
    C2 0.0163(9) 0.0188(9) 0.0177(9) -0.0058(7) 0.0041(7) -0.0019(7)
    C3 0.0170(9) 0.0189(10) 0.0232(9) -0.0023(7) 0.0041(7) -0.0009(8)
    C4 0.0190(10) 0.0234(10) 0.0190(9) -0.0051(8) 0.0003(7) 0.0029(8)
    C5 0.0192(9) 0.0286(10) 0.0156(9) -0.0079(8) 0.0043(7) -0.0029(7)
    C6 0.0154(9) 0.0233(10) 0.0202(9) -0.0046(8) 0.0035(7) -0.0041(7)
    C7 0.0172(9) 0.0175(9) 0.0162(8) 0.0000(7) 0.0043(7) -0.0041(7)
    C8 0.0177(9) 0.0232(10) 0.0150(8) -0.0038(7) 0.0023(7) -0.0002(7)
    C9 0.0190(9) 0.0230(10) 0.0144(8) -0.0041(7) 0.0037(7) 0.0013(7)
    C10 0.0171(9) 0.0309(11) 0.0230(9) 0.0009(8) 0.0044(7) 0.0037(8)
    C11 0.0164(9) 0.0389(12) 0.0312(11) -0.0071(9) 0.0044(8) 0.0044(9)
    C12 0.0235(10) 0.0276(11) 0.0316(11) -0.0108(8) 0.0035(8) 0.0012(9)
    C13 0.0201(9) 0.0207(10) 0.0247(10) -0.0018(8) 0.0055(8) -0.0008(8)
    C14 0.0177(9) 0.0208(10) 0.0211(9) -0.0025(8) 0.0039(7) -0.0011(8)
    C15 0.0229(10) 0.0295(11) 0.0250(9) -0.0061(8) 0.0090(8) 0.0001(8)
    C16 0.0159(9) 0.0172(9) 0.0233(9) 0.0016(7) 0.0046(7) 0.0018(7)
    C17 0.0182(9) 0.0224(10) 0.0214(9) 0.0024(8) 0.0031(7) 0.0020(7)
_geom_special_details
;
All s.u.'s (except the s.u. in the dihedral angle between two l.s. planes) are
estimated using the full covariance matrix. The cell s.u.'s are taken into
account individually in the estimation of s.u.'s in distances, angles and
torsion angles; correlations between s.u.'s in cell parameters are only used
when they are defined by crystal symmetry. An approximate (isotropic)
treatment of cell s.u.'s is used for estimating s.u.'s involving l.s. planes.
;
loop_
    _geom_bond_atom_site_label_1
    _geom_bond_atom_site_label_2
    _geom_bond_site_symmetry_2
    _geom_bond_distance
    _geom_bond_publ_flag
    S1 C2 . 1.7814(16) ?
    S1 C9 . 1.7831(18) ?
    N1 C7 . 1.291(2) ?
    N1 C8 . 1.403(2) ?
    N2 C7 . 1.368(2) ?
    N2 C14 . 1.470(2) ?
    N2 C16 . 1.472(2) ?
    C1 C6 . 1.397(2) ?
    C1 C2 . 1.398(2) ?
    C1 C7 . 1.502(2) ?
    C2 C3 . 1.395(2) ?
    C3 C4 . 1.388(2) ?
    C3 H3 . 0.9500 ?
    C4 C5 . 1.385(2) ?
    C4 H4 . 0.9500 ?
    C5 C6 . 1.383(2) ?
    C5 H5 . 0.9500 ?
    C6 H6 . 0.9500 ?
    C8 C13 . 1.403(2) ?
    C8 C9 . 1.406(2) ?
    C9 C10 . 1.390(2) ?
    C10 C11 . 1.385(3) ?
    C10 H10 . 0.9500 ?
    C11 C12 . 1.384(3) ?
    C11 H11 . 0.9500 ?
    C12 C13 . 1.383(2) ?
    C12 H12 . 0.9500 ?
    C13 H13 . 0.9500 ?
    C14 C15 . 1.526(2) ?
    C14 H14A . 0.9900 ?
    C14 H14B . 0.9900 ?
    C15 H15A . 0.9800 ?
    C15 H15B . 0.9800 ?
    C15 H15C . 0.9800 ?
    C16 C17 . 1.521(2) ?
    C16 H16A . 0.9900 ?
    C16 H16B . 0.9900 ?
    C17 H17A . 0.9800 ?
    C17 H17B . 0.9800 ?
    C17 H17C . 0.9800 ?
loop_
    _geom_angle_atom_site_label_1
    _geom_angle_atom_site_label_2
    _geom_angle_atom_site_label_3
    _geom_angle_site_symmetry_1
    _geom_angle_site_symmetry_3
    _geom_angle
    _geom_angle_publ_flag
    C2 S1 C9 . . 96.16(8) ?
    C7 N1 C8 . . 124.28(14) ?
    C7 N2 C14 . . 125.08(14) ?
    C7 N2 C16 . . 118.54(14) ?
    C14 N2 C16 . . 114.71(13) ?
    C6 C1 C2 . . 118.19(15) ?
    C6 C1 C7 . . 120.08(15) ?
    C2 C1 C7 . . 121.64(14) ?
    C3 C2 C1 . . 120.48(15) ?
    C3 C2 S1 . . 119.67(13) ?
    C1 C2 S1 . . 119.79(13) ?
    C4 C3 C2 . . 120.26(16) ?
    C4 C3 H3 . . 119.9 ?
    C2 C3 H3 . . 119.9 ?
    C5 C4 C3 . . 119.52(16) ?
    C5 C4 H4 . . 120.2 ?
    C3 C4 H4 . . 120.2 ?
    C6 C5 C4 . . 120.27(15) ?
    C6 C5 H5 . . 119.9 ?
    C4 C5 H5 . . 119.9 ?
    C5 C6 C1 . . 121.19(16) ?
    C5 C6 H6 . . 119.4 ?
    C1 C6 H6 . . 119.4 ?
    N1 C7 N2 . . 118.19(15) ?
    N1 C7 C1 . . 124.74(14) ?
    N2 C7 C1 . . 116.77(14) ?
    N1 C8 C13 . . 117.10(16) ?
    N1 C8 C9 . . 125.17(16) ?
    C13 C8 C9 . . 117.30(15) ?
    C10 C9 C8 . . 121.12(16) ?
    C10 C9 S1 . . 119.41(14) ?
    C8 C9 S1 . . 119.46(13) ?
    C11 C10 C9 . . 120.26(17) ?
    C11 C10 H10 . . 119.9 ?
    C9 C10 H10 . . 119.9 ?
    C12 C11 C10 . . 119.53(17) ?
    C12 C11 H11 . . 120.2 ?
    C10 C11 H11 . . 120.2 ?
    C13 C12 C11 . . 120.46(17) ?
    C13 C12 H12 . . 119.8 ?
    C11 C12 H12 . . 119.8 ?
    C12 C13 C8 . . 121.32(17) ?
    C12 C13 H13 . . 119.3 ?
    C8 C13 H13 . . 119.3 ?
    N2 C14 C15 . . 112.82(14) ?
    N2 C14 H14A . . 109.0 ?
    C15 C14 H14A . . 109.0 ?
    N2 C14 H14B . . 109.0 ?
    C15 C14 H14B . . 109.0 ?
    H14A C14 H14B . . 107.8 ?
    C14 C15 H15A . . 109.5 ?
    C14 C15 H15B . . 109.5 ?
    H15A C15 H15B . . 109.5 ?
    C14 C15 H15C . . 109.5 ?
    H15A C15 H15C . . 109.5 ?
    H15B C15 H15C . . 109.5 ?
    N2 C16 C17 . . 113.16(14) ?
    N2 C16 H16A . . 108.9 ?
    C17 C16 H16A . . 108.9 ?
    N2 C16 H16B . . 108.9 ?
    C17 C16 H16B . . 108.9 ?
    H16A C16 H16B . . 107.8 ?
    C16 C17 H17A . . 109.5 ?
    C16 C17 H17B . . 109.5 ?
    H17A C17 H17B . . 109.5 ?
    C16 C17 H17C . . 109.5 ?
    H17A C17 H17C . . 109.5 ?
    H17B C17 H17C . . 109.5 ?
loop_
    _geom_hbond_atom_site_label_D
    _geom_hbond_atom_site_label_H
    _geom_hbond_atom_site_label_A
    _geom_hbond_site_symmetry_A
    _geom_hbond_distance_DH
    _geom_hbond_distance_HA
    _geom_hbond_distance_DA
    _geom_hbond_angle_DHA
    C5 H5 N1 4_566 0.95 2.70 3.576(2) 154
    C4 H4 Cg 4_566 0.95 2.81 3.5759(18) 139
data_New_Global_Publ_Block
_journal_date_recd_electronic     2012-10-04
_journal_date_accepted     2012-10-09
_journal_name_full     'Acta Crystallographica, Section E'
_journal_year     2012
_journal_volume     68
_journal_issue     11
_journal_page_first     o3133
_journal_page_last     o3134
_journal_paper_category     QO
_journal_paper_doi     10.1107/S1600536812042328
_journal_coeditor_code     NC2296
_publ_contact_author_name     'Paola Paoli'
_publ_contact_author_address
;
Dipartimento Energetica "Sergio Stecco"
University of Firenze
Via S. Marta 3
I-50139 Firenze
Italy
;
_publ_contact_author_email     'paolapaoli@unifi.it'
_publ_contact_author_fax     '+390554796342'
_publ_contact_author_phone     '+390554796240'
_publ_section_title
;
Dibenzo[<i>b</i>,<i>f</i>][1,4]thiazepin-11-yl-diethyl-amine
;
_publ_section_title_footnote     .
loop_
    _publ_author_name
    _publ_author_footnote
    _publ_author_address
    'Altamura, Maria' .
;
Chemistry Department
Menarini Ricerche S.p.A.
Via dei Sette Santi 3
I-50131 Firenze
Italy
;
    'Guidi, Antonio' .
;
Chemistry Department
Menarini Ricerche S.p.A.
Via dei Sette Santi 3
I-50131 Firenze
Italy
;
    'Jierry, Loic' .
;
ICS
Universit\'e   de Strasbourg
Strasbourg,
France
;
    'Paoli, Paola' .
;
Dipartimento Energetica "Sergio Stecco"
University of Firenze
Via S. Marta 3
I-50139 Firenze
Italy
;
    'Rossi, Patrizia' .
;
Dipartimento Energetica "Sergio Stecco"
University of Firenze
Via S. Marta 3
I-50139 Firenze
Italy
;
_publ_section_synopsis     .
