# Supplementary material for: Dibenzo[b,f][1,4]thia­zepin-11-yl-diethyl-amine
Source: Acta Crystallogr Sect E Struct Rep Online. 2012 Oct 13;68(Pt 11):o3133–4. doi: 10.1107/S1600536812042328 (PMC3515236; doi:10.1107/S1600536812042328)
Supplement: Supplementary file 2 [file e-68-o3133-Isup2.hkl]

#
# h,k,l, Fc-squared, Fo-squared, sigma(Fo-squared) and status flag
#
data_I
_shelx_title ' jier35734 in P21/c'
_shelx_refln_list_code          4
_shelx_F_calc_maximum      190.50
_exptl_crystal_F_000       600.00
_reflns_d_resolution_high  0.8527
 
loop_
 _symmetry_equiv_pos_as_xyz
 'x, y, z'
 '-x, y+1/2, -z+1/2'
 '-x, -y, -z'
 'x, -y-1/2, z-1/2'
 
_cell_length_a    12.0137
_cell_length_b     8.2257
_cell_length_c    15.0513
_cell_angle_alpha  90.000
_cell_angle_beta  102.952
_cell_angle_gamma  90.000
 
_shelx_F_squared_multiplier     1.000
 
loop_
 _refln_index_h
 _refln_index_k
 _refln_index_l
 _refln_F_squared_calc
 _refln_F_squared_meas
 _refln_F_squared_sigma
 _refln_observed_status
   1   0   0      154.65      138.86      1.58 o
   2   0   0      387.02      403.08      3.72 o
   3   0   0     3424.31     3147.25     16.54 o
   4   0   0      112.81      113.07      4.46 o
   5   0   0     1570.38     1549.26     14.48 o
   6   0   0     9594.77    10224.56     34.29 o
   7   0   0      613.21      599.60      7.81 o
   8   0   0     1406.75     1444.27     29.85 o
   9   0   0      261.14      278.48     20.87 o
  10   0   0      203.28      185.04     12.42 o
  11   0   0      406.89      435.27     16.67 o
  12   0   0        3.94       -5.34     16.51 o
  13   0   0      113.74       77.13     17.76 o
   2   1   0     1829.66     1726.25      8.60 o
   3   1   0     5646.83     5310.69     90.55 o
   4   1   0      261.33      283.06      9.87 o
   5   1   0     2966.45     3136.37      7.87 o
   6   1   0      170.35      201.55      5.09 o
   7   1   0      603.33      650.32      7.01 o
   8   1   0       41.09       26.90      5.88 o
   9   1   0       32.64       30.49      7.33 o
  10   1   0       75.98       69.13      8.14 o
  11   1   0      116.91       83.97      9.96 o
  12   1   0       10.35        4.73     12.37 o
  13   1   0      630.92      644.92     12.54 o
   0   2   0      993.22      931.77      9.14 o
   1   2   0     3397.72     3218.62      8.07 o
   2   2   0        3.06        1.56      1.37 o
   3   2   0     2166.27     2201.67     13.81 o
   4   2   0       34.11       28.72      1.59 o
   5   2   0      702.66      782.09      5.33 o
   6   2   0      122.42      153.46      5.63 o
   7   2   0       27.11       18.09      5.64 o
   8   2   0      152.45      144.66      6.15 o
   9   2   0       27.30       25.00      7.15 o
  10   2   0        0.00       -1.01      1.42 o
  11   2   0        0.03       -4.64      9.48 o
  12   2   0       34.15       32.66     15.46 o
  13   2   0       18.02       18.79     17.84 o
   1   3   0     2495.92     2479.44      8.51 o
   2   3   0     2272.68     2361.77     12.55 o
   3   3   0       22.27       20.20      3.10 o
   4   3   0     1181.83     1276.76      7.55 o
   5   3   0      657.51      611.08      6.21 o
   6   3   0     1381.69     1508.17     13.33 o
   7   3   0      251.65      255.66      7.30 o
   8   3   0      154.14      165.98      6.59 o
   9   3   0       22.35       17.83      6.55 o
  10   3   0      240.48      235.81      9.52 o
  11   3   0       21.16        6.96      6.65 o
  12   3   0       52.07       37.19     14.76 o
   0   4   0     2878.75     2869.22     11.79 o
   1   4   0      693.74      713.52      6.45 o
   2   4   0       11.45       19.20      2.41 o
   3   4   0     3809.84     3895.60     18.42 o
   4   4   0       13.47       11.00      7.03 o
   5   4   0      702.09      703.05     12.90 o
   6   4   0      484.60      472.23      7.73 o
   7   4   0      157.61      148.42      7.51 o
   8   4   0        7.40        2.98      9.02 o
   9   4   0      521.65      546.43      9.58 o
  10   4   0      155.31      129.73     15.70 o
  11   4   0      342.92      358.46     11.37 o
  12   4   0      336.05      404.13     14.16 o
   1   5   0       25.37       17.33      4.74 o
   2   5   0       20.24       14.36      6.08 o
   3   5   0      133.54      138.72      7.66 o
   4   5   0     1549.78     1669.34     26.44 o
   5   5   0        1.35        2.76      5.15 o
   6   5   0        1.08        8.13      8.71 o
   7   5   0      573.48      577.34     14.55 o
   8   5   0       17.44        9.87      7.39 o
   9   5   0      598.15      581.64     12.71 o
  10   5   0      893.54      966.80     14.60 o
  11   5   0       17.16       13.26     10.52 o
   0   6   0      473.77      413.04     13.33 o
   1   6   0      216.65      223.73      7.35 o
   2   6   0       90.47       84.36      9.04 o
   3   6   0      471.47      482.55     10.31 o
   4   6   0       45.08       39.37      6.85 o
   5   6   0       21.29       13.75      8.74 o
   6   6   0       13.08       11.25     12.50 o
   7   6   0       61.87       72.19     14.11 o
   8   6   0      352.91      319.81     14.34 o
   9   6   0      231.81      242.91     10.96 o
  10   6   0       42.39       33.19     12.56 o
   1   7   0      118.53      101.67      8.73 o
   2   7   0       14.46        4.48     11.04 o
   3   7   0       19.70       23.16      7.69 o
   4   7   0       91.18       77.83      8.59 o
   5   7   0        9.84       11.80      9.12 o
   6   7   0       12.14      -10.37     14.67 o
   7   7   0       65.01       61.66     14.21 o
   8   7   0        1.50       -0.38      9.95 o
   9   7   0      154.41      169.52     11.18 o
   0   8   0      396.50      387.80     11.25 o
   1   8   0      213.04      208.10      9.12 o
   2   8   0      167.89      160.94      8.40 o
   3   8   0       42.61       45.78     10.34 o
   4   8   0       42.83       41.06      9.39 o
   5   8   0      265.17      257.61     13.92 o
   6   8   0      303.88      308.49     11.81 o
   7   8   0       59.11       45.27     10.86 o
   1   9   0      885.39      917.91     22.05 o
   2   9   0      158.69      143.14     14.04 o
   3   9   0       43.87       18.62     12.55 o
   4   9   0      156.98      134.78     16.92 o
 -13   1   1       26.55       28.55     12.63 o
 -12   1   1      488.84      476.80     12.07 o
 -11   1   1        1.80        2.60      5.46 o
 -10   1   1      133.03      122.42      8.90 o
  -9   1   1      244.64      231.06      7.68 o
  -8   1   1       17.67       22.97      4.72 o
  -7   1   1      354.84      281.43      5.78 o
  -6   1   1       16.10       23.14      3.49 o
  -5   1   1     1075.84     1174.50      5.48 o
  -4   1   1     2049.62     1983.36      6.32 o
  -3   1   1     1384.06     1369.32     10.34 o
  -2   1   1     4812.32     4408.20     13.42 o
  -1   1   1      768.44      723.79      2.84 o
   0   1   1       84.58       87.95      0.94 o
   1   1   1     2246.63     2150.22      9.76 o
   2   1   1     1690.51     1640.34      6.32 o
   3   1   1     9070.38     8455.15     79.65 o
   4   1   1      196.99      190.47      3.05 o
   5   1   1       42.98       55.41      2.80 o
   6   1   1       19.75       13.10      4.77 o
   7   1   1       41.20       39.37      5.02 o
   8   1   1      482.33      462.93      8.21 o
   9   1   1      427.67      463.43      9.05 o
  10   1   1        9.28        5.53      8.78 o
  11   1   1      450.92      426.11     11.80 o
  12   1   1        9.16        8.76     11.21 o
  13   1   1       12.21       13.24     16.77 o
 -13   2   1        1.93       -8.99     17.53 o
 -12   2   1      285.66      264.57     12.22 o
 -11   2   1      349.26      325.81     10.91 o
 -10   2   1       96.63      109.09      7.10 o
  -9   2   1      556.53      502.02      9.94 o
  -8   2   1     2469.25     2579.79     21.40 o
  -7   2   1      431.56      442.30     10.66 o
  -6   2   1       15.82        5.30      4.65 o
  -5   2   1     1879.13     1930.42      9.79 o
  -4   2   1      181.40      190.22      2.85 o
  -3   2   1        9.18       13.37      1.75 o
  -2   2   1     9080.00     8828.80     72.39 o
  -1   2   1      173.08      158.21      1.82 o
   0   2   1     1530.17     1484.63      7.70 o
   1   2   1    14165.07    14396.41    146.45 o
   2   2   1     1382.20     1393.37      8.36 o
   3   2   1     5085.15     5069.68     18.38 o
   4   2   1     3599.45     3713.44     16.43 o
   5   2   1      104.20      109.49      3.15 o
   6   2   1     1042.33      952.17      7.39 o
   7   2   1      316.08      312.71      8.33 o
   8   2   1       65.35       68.64      6.02 o
   9   2   1     2098.32     2159.30     19.57 o
  10   2   1      966.07      976.30     13.67 o
  11   2   1      482.97      425.19     13.32 o
  12   2   1      204.04      191.94     13.63 o
  13   2   1      122.72      121.35     17.62 o
 -13   3   1       48.11       69.20     14.63 o
 -12   3   1        2.27        6.62     14.62 o
 -11   3   1       83.06       63.21     10.93 o
 -10   3   1       12.75       15.91      8.63 o
  -9   3   1      591.48      610.67     10.38 o
  -8   3   1      617.18      624.81     11.49 o
  -7   3   1      617.55      600.20      9.13 o
  -6   3   1        9.05       12.32      4.35 o
  -5   3   1      557.68      527.49      5.33 o
  -4   3   1       42.84       39.98      2.88 o
  -3   3   1     1749.40     1817.60      8.98 o
  -2   3   1      344.37      402.65      4.03 o
  -1   3   1       16.41       10.26      1.54 o
   0   3   1        2.83        0.33      1.99 o
   1   3   1      199.93      189.92      3.68 o
   2   3   1     3159.18     3090.84     11.69 o
   3   3   1      299.84      383.89      3.80 o
   4   3   1     3634.47     3870.35     19.40 o
   5   3   1     2070.65     2209.65     10.78 o
   6   3   1      236.20      243.86      7.18 o
   7   3   1       53.70       52.72      6.59 o
   8   3   1      920.96      960.35     10.89 o
   9   3   1     1305.86     1384.44     59.83 o
  10   3   1       50.64       53.05     11.23 o
  11   3   1      493.39      504.86     11.70 o
  12   3   1        1.56       13.53     18.48 o
 -12   4   1        1.71        6.02     18.56 o
 -11   4   1        0.25       -1.08      3.05 o
 -10   4   1      176.15      160.51     16.38 o
  -9   4   1      368.97      403.92      9.94 o
  -8   4   1     1871.95     1940.78     24.67 o
  -7   4   1        8.03       11.75      7.16 o
  -6   4   1       80.59       73.51      5.99 o
  -5   4   1       47.72       49.99      9.03 o
  -4   4   1     1222.93     1230.31     14.41 o
  -3   4   1       99.84      118.70      4.10 o
  -2   4   1      143.77      146.33      4.97 o
  -1   4   1      167.75      166.67      3.25 o
   0   4   1      482.60      486.60      4.82 o
   1   4   1        0.18        1.83      2.26 o
   2   4   1      241.06      241.90      3.72 o
   3   4   1     1159.02     1262.58     15.36 o
   4   4   1      523.25      605.20     12.02 o
   5   4   1      614.63      683.97     14.60 o
   6   4   1      513.04      524.05     24.32 o
   7   4   1        0.87        0.69      8.69 o
   8   4   1      819.57      833.24     15.23 o
   9   4   1       23.95       16.68     11.18 o
  10   4   1        3.01       -2.68     10.14 o
  11   4   1       57.24       43.52     12.94 o
  12   4   1        0.06        4.82    102.29 o
 -11   5   1       48.08       50.47     12.91 o
 -10   5   1       41.44       38.64     12.33 o
  -9   5   1      114.06      130.41     10.24 o
  -8   5   1        9.46       10.69      8.05 o
  -7   5   1       79.02       78.44      8.22 o
  -6   5   1       21.89       17.61      6.48 o
  -5   5   1      273.06      276.01      8.34 o
  -4   5   1      947.64     1008.30     16.92 o
  -3   5   1       16.60       17.39      5.55 o
  -2   5   1        1.54        9.75      5.69 o
  -1   5   1      410.12      418.39      9.25 o
   0   5   1      158.48      153.01      4.74 o
   1   5   1      202.28      217.45      7.06 o
   2   5   1       67.63       51.38      7.64 o
   3   5   1      261.53      260.70     10.44 o
   4   5   1      241.24      272.03      8.31 o
   5   5   1       63.47       58.48      7.06 o
   6   5   1      284.78      268.95     12.56 o
   7   5   1      592.49      643.49     19.51 o
   8   5   1       28.51       22.93      9.80 o
   9   5   1       34.13       34.75     10.41 o
  10   5   1      106.03      115.68     11.38 o
  11   5   1       25.25       22.84     10.78 o
 -10   6   1       11.97        7.13     12.69 o
  -9   6   1      207.82      183.58     10.32 o
  -8   6   1      449.42      432.62     15.86 o
  -7   6   1      419.13      408.89     15.84 o
  -6   6   1      407.30      398.10     10.72 o
  -5   6   1      146.71      140.75      8.14 o
  -4   6   1       22.35       15.51     11.15 o
  -3   6   1      527.52      519.72     10.50 o
  -2   6   1     2420.32     2427.84     49.63 o
  -1   6   1       34.38       33.33      6.49 o
   0   6   1      800.42      774.98     13.93 o
   1   6   1      864.35      899.81     13.96 o
   2   6   1      310.31      339.42     13.03 o
   3   6   1     1404.33     1397.76     14.43 o
   4   6   1      995.27     1021.33     12.59 o
   5   6   1      153.18      161.78      8.60 o
   6   6   1     1018.00     1068.21     25.21 o
   7   6   1      238.36      249.63     12.90 o
   8   6   1      479.22      466.78     14.54 o
   9   6   1      724.57      767.43     13.42 o
  10   6   1        1.09        6.21     10.56 o
  -9   7   1      301.99      329.61     10.63 o
  -8   7   1        0.50        2.81     15.25 o
  -7   7   1      166.68      184.38     13.78 o
  -6   7   1        7.34       14.63     13.80 o
  -5   7   1       28.33       24.09      8.96 o
  -4   7   1      410.17      420.47     13.23 o
  -3   7   1      224.96      226.83     18.89 o
  -2   7   1       64.63       69.82      9.54 o
  -1   7   1      143.52      144.64      8.83 o
   0   7   1       10.97        8.09      9.10 o
   1   7   1      112.31       97.95      9.59 o
   2   7   1      815.46      868.11     16.56 o
   3   7   1        4.45        7.96      7.77 o
   4   7   1      177.15      194.93      8.27 o
   5   7   1      456.05      480.07     17.09 o
   6   7   1        0.43        7.12     11.95 o
   7   7   1      428.34      421.91     18.62 o
   8   7   1      110.28      138.65     10.71 o
   9   7   1      194.13      138.62     11.25 o
  -7   8   1       31.93       29.26     11.03 o
  -6   8   1       26.92       33.38     14.33 o
  -5   8   1       11.37       11.30     18.70 o
  -4   8   1      102.56       93.21     10.46 o
  -3   8   1       80.79       61.14      8.45 o
  -2   8   1       70.25       56.96      8.58 o
  -1   8   1      122.42      104.08     10.61 o
   0   8   1       92.26       76.03      9.12 o
   1   8   1      228.03      232.66      9.32 o
   2   8   1      241.06      238.82      8.98 o
   3   8   1        0.97        1.75      7.66 o
   4   8   1      113.42      110.36     14.36 o
   5   8   1      170.89      133.79     11.13 o
   6   8   1        7.11       -2.36      9.35 o
   7   8   1       68.01       70.87     10.52 o
  -4   9   1       20.46       14.72     13.72 o
  -3   9   1        1.12        0.03     12.23 o
  -2   9   1      105.06      102.57     12.29 o
  -1   9   1       70.27       70.73     12.59 o
   0   9   1      112.02      125.37     16.36 o
   1   9   1      585.19      557.99     18.34 o
   3   9   1        0.08        2.97     21.47 o
   4   9   1        0.03        5.32     18.27 o
 -13   0   2      396.58      413.63     15.80 o
 -12   0   2      480.30      436.28     16.71 o
 -11   0   2      123.67      118.79     14.21 o
 -10   0   2        4.45       -5.18      9.08 o
  -9   0   2       89.24       84.54      7.51 o
  -8   0   2      288.32      230.25      6.63 o
  -7   0   2      313.87      299.58      6.82 o
  -6   0   2      951.89     1064.76     10.81 o
  -5   0   2     4155.28     4105.24     99.96 o
  -4   0   2     3255.67     3054.49     19.79 o
  -3   0   2     1658.96     1588.19      6.20 o
  -2   0   2      176.06      158.48      1.17 o
  -1   0   2     5135.01     4930.12    120.14 o
   0   0   2      656.45      637.88      6.86 o
   1   0   2     8200.46     7663.79    105.61 o
   2   0   2    15193.61    13370.07    152.59 o
   3   0   2      691.61      645.84      5.51 o
   4   0   2      115.02       92.58      9.37 o
   5   0   2     1828.72     2004.80     17.41 o
   6   0   2       61.84       62.83      6.36 o
   7   0   2     2650.75     2782.50     38.75 o
   8   0   2        4.04        1.32      7.69 o
   9   0   2       12.93       11.49      9.61 o
  10   0   2      440.83      443.85     11.92 o
  11   0   2      107.55       65.12     15.25 o
  12   0   2       58.46       37.07     18.50 o
  13   0   2        1.76       -2.15     20.43 o
 -13   1   2      304.51      305.90     11.92 o
 -12   1   2       31.23       31.00     11.71 o
 -11   1   2      222.35      211.28     10.50 o
 -10   1   2       43.14       49.73      7.03 o
  -9   1   2      191.84      185.20      5.60 o
  -8   1   2      164.76      172.06      7.73 o
  -7   1   2      229.86      275.51      5.62 o
  -6   1   2     2437.72     2561.15     17.34 o
  -5   1   2        1.78        4.40      2.02 o
  -4   1   2      616.70      578.84      3.25 o
  -3   1   2     1003.06     1006.97      3.83 o
  -2   1   2     1051.84     1005.07      4.93 o
  -1   1   2     3439.79     3144.80     15.80 o
   0   1   2     6341.54     5655.62     21.12 o
   1   1   2       18.28       15.12      0.97 o
   2   1   2      134.15      129.69      2.03 o
   3   1   2     3077.59     3028.89     20.96 o
   4   1   2       90.04       79.32      2.40 o
   5   1   2      368.66      329.04      3.63 o
   6   1   2      745.34      760.42      6.51 o
   7   1   2      127.20      147.35      4.71 o
   8   1   2        2.46        5.16      5.89 o
   9   1   2       84.87       84.76      6.65 o
  10   1   2      438.00      425.38     10.45 o
  11   1   2      184.28      172.68      9.11 o
  12   1   2       54.47       36.51     12.01 o
  13   1   2       41.81       43.09     18.23 o
 -13   2   2       83.24       62.95     18.00 o
 -12   2   2       63.60       63.65     14.59 o
 -11   2   2       45.17       42.13     11.32 o
 -10   2   2       13.63       12.48      7.28 o
  -9   2   2      833.18      883.54     16.24 o
  -8   2   2       36.65       26.78      5.92 o
  -7   2   2        0.39        0.04      4.73 o
  -6   2   2      186.38      200.73      4.13 o
  -5   2   2       20.39       20.18      2.16 o
  -4   2   2      184.84      201.60      4.02 o
  -3   2   2     4979.22     5087.44     23.36 o
  -2   2   2     2138.46     2114.00     12.50 o
  -1   2   2     3388.33     3312.95     21.68 o
   0   2   2     3838.42     3622.37     12.87 o
   1   2   2     2389.38     2318.51     10.82 o
   2   2   2     3058.57     3128.30     13.21 o
   3   2   2      126.21      136.56      2.63 o
   4   2   2      143.91      138.19      2.74 o
   5   2   2       99.58      109.24      3.60 o
   6   2   2        0.09        1.00      4.44 o
   7   2   2      112.51      113.98      5.39 o
   8   2   2      667.63      666.05      8.64 o
   9   2   2        8.27       10.20      8.44 o
  10   2   2      148.57      132.45      8.49 o
  11   2   2       20.44       16.04     10.20 o
  12   2   2      154.05      131.36     15.63 o
 -13   3   2      348.47      330.81     16.79 o
 -12   3   2       32.58       40.26     13.20 o
 -11   3   2        5.93        7.73     14.24 o
 -10   3   2      219.25      228.89      9.76 o
  -9   3   2       40.02       38.23      7.18 o
  -8   3   2       32.38       32.86      6.73 o
  -7   3   2       29.34       20.82      5.82 o
  -6   3   2      362.58      335.37      5.01 o
  -5   3   2      125.16      125.32      4.27 o
  -4   3   2     1732.88     2062.76     22.00 o
  -3   3   2      383.99      391.27      3.21 o
  -2   3   2      536.47      581.65      5.98 o
  -1   3   2        3.61        4.33      2.47 o
   0   3   2      614.60      584.01      5.89 o
   1   3   2        3.03        3.78      1.84 o
   2   3   2      510.49      502.80      3.87 o
   3   3   2     1228.21     1381.11      9.27 o
   4   3   2     1806.64     1880.13     13.34 o
   5   3   2      187.42      172.39      5.31 o
   6   3   2      763.58      775.23     10.17 o
   7   3   2      173.62      163.56      6.85 o
   8   3   2      139.97      131.07      9.85 o
   9   3   2      447.89      433.70     11.84 o
  10   3   2        0.10        2.89     13.33 o
  11   3   2       31.77       20.11     11.20 o
  12   3   2      323.26      320.17     16.83 o
 -12   4   2        0.62       -3.57     13.48 o
 -11   4   2      330.36      342.41     10.90 o
 -10   4   2       52.72       62.47      9.73 o
  -9   4   2      545.97      536.48     11.24 o
  -8   4   2     1058.47     1115.04     20.79 o
  -7   4   2      631.43      654.03      9.33 o
  -6   4   2       38.64       34.19      5.64 o
  -5   4   2      423.52      351.36      6.32 o
  -4   4   2      373.10      317.86      7.27 o
  -3   4   2      891.72      920.21      8.48 o
  -2   4   2     1580.92     1689.49     17.58 o
  -1   4   2     4126.34     4301.51     30.37 o
   0   4   2     1462.61     1516.47     13.32 o
   1   4   2     1826.24     1886.53     19.03 o
   2   4   2     1324.98     1362.46      8.53 o
   3   4   2     1624.95     1837.55     12.23 o
   4   4   2     2263.58     2210.35     40.09 o
   5   4   2     1214.65     1340.14     95.75 o
   6   4   2      388.29      402.02     11.01 o
   7   4   2     3515.75     3553.73     43.65 o
   8   4   2      110.85      109.38     10.09 o
   9   4   2      120.46      111.19     10.86 o
  10   4   2      374.39      391.61     11.18 o
  11   4   2       54.29       45.78     11.74 o
 -11   5   2        1.16        4.84     10.58 o
 -10   5   2       11.83        6.23      9.52 o
  -9   5   2      248.03      260.65     10.64 o
  -8   5   2      690.55      687.04     12.61 o
  -7   5   2      225.08      216.06      7.54 o
  -6   5   2      377.74      414.01      8.76 o
  -5   5   2       78.62       82.45      7.87 o
  -4   5   2      167.47      142.49      5.65 o
  -3   5   2     1313.88     1392.50     14.84 o
  -2   5   2      123.26      123.45      6.45 o
  -1   5   2     1022.38     1028.88     11.29 o
   0   5   2     1181.23     1223.31     14.88 o
   1   5   2      128.62      131.28      7.33 o
   2   5   2        2.71        2.05      7.09 o
   3   5   2      907.73      950.63     11.12 o
   4   5   2      342.14      352.28      9.17 o
   5   5   2      972.83     1034.74     23.32 o
   6   5   2     3667.53     3833.37     45.90 o
   7   5   2      210.90      215.56     16.67 o
   8   5   2        7.49        8.52      8.67 o
   9   5   2      121.62      139.17     10.62 o
  10   5   2       55.21       46.92     12.46 o
 -10   6   2      119.57      125.49     12.67 o
  -9   6   2      194.20      199.37     14.67 o
  -8   6   2       53.13       50.77     11.35 o
  -7   6   2       63.82       73.92     10.65 o
  -6   6   2        2.32        6.70     11.64 o
  -5   6   2       22.51       21.03     11.94 o
  -4   6   2      109.73      106.77     10.88 o
  -3   6   2       81.71       89.55     10.72 o
  -2   6   2      398.24      381.37      9.51 o
  -1   6   2      181.58      170.78      6.73 o
   0   6   2       95.90       94.42      6.76 o
   1   6   2      348.71      341.75     10.73 o
   2   6   2       13.27        4.15      6.89 o
   3   6   2      780.87      858.00      9.97 o
   4   6   2      433.32      452.39      9.55 o
   5   6   2      270.89      264.80     13.44 o
   6   6   2      290.13      295.62     14.04 o
   7   6   2      203.25      202.67      9.65 o
   8   6   2      123.68      121.51     11.11 o
   9   6   2        2.07        7.15     10.98 o
  10   6   2        6.69       12.99     15.02 o
  -9   7   2       86.06      116.66     10.78 o
  -8   7   2       26.01       15.36     16.82 o
  -7   7   2       22.47       18.72     13.52 o
  -6   7   2       82.03       80.46      9.31 o
  -5   7   2       56.66       43.44      8.86 o
  -4   7   2       24.37       19.65     12.25 o
  -3   7   2      101.77       57.89      9.38 o
  -2   7   2       28.56       17.07      9.07 o
  -1   7   2      399.83      419.95     10.52 o
   0   7   2        5.26        5.79      7.20 o
   1   7   2      883.90      977.12     12.83 o
   2   7   2      140.42      153.03      7.60 o
   3   7   2        3.27        0.98      8.55 o
   4   7   2      243.12      260.43     14.05 o
   5   7   2      331.91      369.71     14.75 o
   6   7   2       33.67       25.21      8.72 o
   7   7   2      325.32      297.97      9.81 o
   8   7   2       50.97       64.11      9.78 o
  -7   8   2      160.41      178.38     14.65 o
  -6   8   2        1.58        5.88     15.51 o
  -5   8   2      208.32      194.66      9.50 o
  -4   8   2      974.70     1023.80     15.94 o
  -3   8   2      241.55      235.04      9.61 o
  -2   8   2      314.28      319.85     11.29 o
  -1   8   2      194.60      188.60     14.81 o
   0   8   2       17.40       20.10     11.13 o
   1   8   2      818.48      839.93     10.27 o
   2   8   2      921.67      979.60     12.47 o
   3   8   2      147.17      130.95      9.60 o
   4   8   2     1359.82     1396.23     31.20 o
   5   8   2        2.29       -0.67      1.70 o
   6   8   2        0.78       11.12     13.28 o
   7   8   2      735.71      758.21     16.94 o
  -4   9   2       66.78       34.29     17.14 o
  -3   9   2      170.46      173.35     11.51 o
  -2   9   2       79.34       77.67     11.27 o
  -1   9   2        1.57        1.33      4.22 o
   0   9   2      182.78      183.68     15.54 o
   1   9   2      245.76      228.40     17.31 o
   3   9   2      282.46      274.45     20.16 o
 -13   1   3      105.38       95.86     14.44 o
 -12   1   3      448.27      443.69     10.44 o
 -11   1   3      358.36      335.52     10.40 o
 -10   1   3       99.31       95.49      6.24 o
  -9   1   3      540.69      526.12      7.75 o
  -8   1   3      184.56      180.61      5.04 o
  -7   1   3      450.32      499.36      6.11 o
  -6   1   3     1051.60     1212.96      6.02 o
  -5   1   3      255.19      214.99      3.44 o
  -4   1   3     2025.31     2056.55     12.13 o
  -3   1   3       39.07       37.52      1.30 o
  -2   1   3     1907.94     1717.97      9.80 o
  -1   1   3      368.30      331.52      3.60 o
   0   1   3     6897.35     6342.02     96.83 o
   1   1   3     3808.35     3629.67     12.07 o
   2   1   3      492.43      480.01      7.19 o
   3   1   3     2059.16     2028.50     15.77 o
   4   1   3        1.70        4.34      3.54 o
   5   1   3       25.84       19.09      3.65 o
   6   1   3        1.38        4.07      2.81 o
   7   1   3        1.44        4.06      4.30 o
   8   1   3        1.04       -2.18      5.95 o
   9   1   3      837.43      887.31     10.76 o
  10   1   3        1.47       -0.40      6.74 o
  11   1   3      388.44      381.76      9.71 o
  12   1   3      151.22      154.36     18.89 o
 -13   2   3      537.01      580.65     16.08 o
 -12   2   3       65.85       65.93     14.82 o
 -11   2   3     1055.19      995.31     13.46 o
 -10   2   3     2954.82     2991.16     22.86 o
  -9   2   3       16.50       10.66      6.60 o
  -8   2   3       20.41       10.80      6.18 o
  -7   2   3     1424.76     1397.65     10.71 o
  -6   2   3       10.59       12.22      3.59 o
  -5   2   3        3.99        7.14      1.96 o
  -4   2   3      701.06      678.28      6.46 o
  -3   2   3     2721.18     2737.47     12.13 o
  -2   2   3     3764.79     3601.69     13.26 o
  -1   2   3      365.44      341.99      3.49 o
   0   2   3      113.22      106.76      1.89 o
   1   2   3      195.39      176.23      2.81 o
   2   2   3     1656.95     1626.45     10.20 o
   3   2   3      177.48      167.70      2.84 o
   4   2   3      552.39      533.26      4.76 o
   5   2   3     1162.80     1137.68      9.57 o
   6   2   3      117.30      134.44      4.63 o
   7   2   3      122.10      106.36      5.13 o
   8   2   3     3865.18     3899.91     41.53 o
   9   2   3       50.03       41.17      7.06 o
  10   2   3      500.65      541.32     12.87 o
  11   2   3      906.98      925.17     14.66 o
  12   2   3       24.25       20.47     18.16 o
 -13   3   3       10.84        7.91     16.96 o
 -12   3   3      371.22      345.50     14.57 o
 -11   3   3      558.53      543.41     11.61 o
 -10   3   3      106.33       82.21     10.14 o
  -9   3   3       94.65       84.09      8.62 o
  -8   3   3      832.36      886.33     13.40 o
  -7   3   3      168.31      160.07      5.77 o
  -6   3   3       24.31       33.03      5.13 o
  -5   3   3     2005.34     2122.70     11.40 o
  -4   3   3       62.75       85.52      3.47 o
  -3   3   3      377.04      500.10      6.43 o
  -2   3   3     3339.97     3441.30     14.92 o
  -1   3   3      427.80      445.13      6.59 o
   0   3   3      702.94      698.86      8.65 o
   1   3   3       33.03       30.46      1.80 o
   2   3   3        9.12       15.77      2.33 o
   3   3   3     1683.91     1781.02     11.30 o
   4   3   3      516.50      478.23      5.93 o
   5   3   3      124.89      106.15      5.88 o
   6   3   3      434.22      402.18      7.70 o
   7   3   3      574.44      613.61     10.49 o
   8   3   3      367.62      372.46     10.71 o
   9   3   3      994.52     1090.25     25.08 o
  10   3   3      151.57      142.06      9.73 o
  11   3   3      106.79      101.17     12.11 o
  12   3   3       49.51       64.22     18.36 o
 -12   4   3        0.36        2.77     15.10 o
 -11   4   3      131.48      112.88      8.55 o
 -10   4   3       23.22       14.11     11.75 o
  -9   4   3       37.50       28.02      9.48 o
  -8   4   3       55.67       58.11      8.16 o
  -7   4   3      394.52      416.87      6.88 o
  -6   4   3      271.00      264.96      7.53 o
  -5   4   3       71.57       87.87      5.15 o
  -4   4   3      356.43      383.92      6.27 o
  -3   4   3     1262.29     1389.39     17.82 o
  -2   4   3        7.19        9.82      3.17 o
  -1   4   3      876.96      952.31      7.49 o
   0   4   3       41.16       29.12      3.82 o
   1   4   3       28.17       22.29      3.87 o
   2   4   3      873.92      914.97      8.19 o
   3   4   3        4.00        5.92      4.90 o
   4   4   3      501.36      526.94     10.74 o
   5   4   3      311.11      335.28      8.81 o
   6   4   3       14.34       22.95      7.98 o
   7   4   3       99.78       92.84      8.95 o
   8   4   3     1463.30     1551.90     20.92 o
   9   4   3       41.32       34.64      8.59 o
  10   4   3       24.35       32.49     10.69 o
  11   4   3       46.45       47.07     12.01 o
 -11   5   3        0.40        1.71     14.72 o
 -10   5   3       20.14       17.54      8.91 o
  -9   5   3       87.00       78.09      9.61 o
  -8   5   3       41.92       37.48      9.37 o
  -7   5   3       23.81       29.34      7.15 o
  -6   5   3      117.98      101.73      8.52 o
  -5   5   3        0.74       -1.68      6.42 o
  -4   5   3       80.22       71.34      8.74 o
  -3   5   3      366.85      345.19      6.06 o
  -2   5   3       62.14       51.05      5.17 o
  -1   5   3        0.16        4.74      6.29 o
   0   5   3      191.52      187.82      7.44 o
   1   5   3      236.75      206.39      6.20 o
   2   5   3       12.35        7.63      6.58 o
   3   5   3      348.69      362.36      7.88 o
   4   5   3      157.23      146.55      9.68 o
   5   5   3        3.13        3.39     10.98 o
   6   5   3        7.67        8.15      9.22 o
   7   5   3        6.47        5.93      9.68 o
   8   5   3      206.15      218.40     10.40 o
   9   5   3       51.95       52.38     10.13 o
  10   5   3       67.31       69.28      9.12 o
 -10   6   3      226.90      204.23     25.05 o
  -9   6   3      235.83      241.95     11.39 o
  -8   6   3      190.19      168.63     10.42 o
  -7   6   3      486.80      443.35     11.17 o
  -6   6   3      448.23      487.97     10.98 o
  -5   6   3      341.25      338.11     27.89 o
  -4   6   3      413.95      378.08      8.38 o
  -3   6   3      966.92      941.53     15.35 o
  -2   6   3        3.93        0.71      7.61 o
  -1   6   3     2109.01     2093.39     20.98 o
   0   6   3      335.71      358.69      6.89 o
   1   6   3      472.50      487.34      7.76 o
   2   6   3     2170.73     2252.34     23.35 o
   3   6   3      373.95      375.28      8.88 o
   4   6   3       13.23        4.94     12.45 o
   5   6   3     1867.59     1877.56     25.72 o
   6   6   3       97.58       93.16     10.02 o
   7   6   3      586.09      625.34     13.63 o
   8   6   3     1290.89     1290.53     18.29 o
   9   6   3      168.32      144.86     12.35 o
  -9   7   3        5.25        1.30     30.50 o
  -8   7   3      383.76      391.18     13.50 o
  -7   7   3       11.19        9.85     14.55 o
  -6   7   3      128.26      134.04      9.36 o
  -5   7   3        8.90        8.02      8.72 o
  -4   7   3      200.60      225.15     11.56 o
  -3   7   3       67.16       53.81     11.42 o
  -2   7   3      711.97      772.35     27.01 o
  -1   7   3      132.84      124.28      9.27 o
   0   7   3       85.85       87.35      7.48 o
   1   7   3        3.93        0.84      7.38 o
   2   7   3       17.06       16.30      8.08 o
   3   7   3      338.76      333.45      8.71 o
   4   7   3      532.25      545.69     10.07 o
   5   7   3       27.08       27.09     12.05 o
   6   7   3       43.75       45.16      9.79 o
   7   7   3      905.87      946.15     15.12 o
   8   7   3      370.81      379.71     12.39 o
  -7   8   3        0.51        4.50     14.98 o
  -6   8   3       15.43        9.54     21.58 o
  -5   8   3       94.03       74.05      9.68 o
  -4   8   3        8.24        0.35      2.66 o
  -3   8   3       14.95        7.33     14.08 o
  -2   8   3        7.72       10.31     18.05 o
  -1   8   3      139.36      131.56     13.96 o
   0   8   3      169.56      153.76     13.41 o
   1   8   3      117.26      120.53     12.23 o
   2   8   3       14.83       13.99     10.73 o
   3   8   3       47.05       44.38     10.45 o
   4   8   3        0.69        0.85     10.61 o
   5   8   3       14.67       14.92     11.18 o
   6   8   3        1.92        7.76     11.58 o
  -4   9   3       83.61       68.62     11.60 o
  -3   9   3       48.81       48.50     10.81 o
  -2   9   3       37.71       25.26      9.93 o
  -1   9   3      459.96      446.27     14.81 o
   0   9   3      473.85      494.58     15.76 o
   1   9   3       59.73       59.41     18.84 o
 -13   0   4       14.28       -2.35     54.64 o
 -12   0   4      316.70      337.44     12.29 o
 -11   0   4       14.70        8.47     11.10 o
 -10   0   4       86.41       83.12      9.40 o
  -9   0   4     1232.22     1234.97     24.84 o
  -8   0   4       47.44       69.11      6.38 o
  -7   0   4     1564.59     1515.65     48.88 o
  -6   0   4     4234.97     4238.76     17.13 o
  -5   0   4      240.66      274.91      3.33 o
  -4   0   4        2.68        4.10      1.98 o
  -3   0   4      406.81      446.49      4.48 o
  -2   0   4      423.11      434.26      3.72 o
  -1   0   4    18633.10    16823.57    141.04 o
   0   0   4    36291.66    28990.16    252.80 o
   1   0   4      233.57      211.74      6.37 o
   2   0   4       65.01       60.60     12.23 o
   3   0   4     4508.36     4594.95     16.84 o
   4   0   4      834.41      861.36      7.32 o
   5   0   4     4032.72     4014.21     46.60 o
   6   0   4     3787.88     3968.93     18.59 o
   7   0   4      336.81      341.42      9.31 o
   8   0   4      345.66      370.55     28.23 o
   9   0   4      573.31      622.71     14.35 o
  10   0   4       12.55        6.87      9.85 o
  11   0   4     1356.23     1369.15     22.67 o
  12   0   4      228.79      242.40     18.72 o
 -13   1   4      379.97      313.07     32.63 o
 -12   1   4       48.21       46.19      9.87 o
 -11   1   4       34.27       21.50      7.79 o
 -10   1   4      567.12      570.69      8.51 o
  -9   1   4      277.16      278.81      5.17 o
  -8   1   4      113.38      106.86      4.71 o
  -7   1   4       83.56       96.35      4.66 o
  -6   1   4      704.75      706.52      8.16 o
  -5   1   4      858.20      879.63      6.08 o
  -4   1   4       96.54       95.33      1.57 o
  -3   1   4      322.43      329.68      3.00 o
  -2   1   4      146.66      150.74      1.35 o
  -1   1   4      175.17      167.35      2.96 o
   0   1   4      552.84      555.50      5.52 o
   1   1   4     6378.59     6096.31     18.33 o
   2   1   4      221.50      210.47      3.94 o
   3   1   4       26.84       35.64      2.39 o
   4   1   4     1522.86     1640.39      8.52 o
   5   1   4      886.26      882.23      7.42 o
   6   1   4      479.44      458.19      5.76 o
   7   1   4       69.33       58.66      5.07 o
   8   1   4        2.91        0.00      5.79 o
   9   1   4      177.02      177.95      7.32 o
  10   1   4      427.01      458.42      8.77 o
  11   1   4        2.36        5.15     11.48 o
  12   1   4     1087.75     1163.60     22.34 o
 -13   2   4        0.07        7.55     14.37 o
 -12   2   4      160.09      134.53     11.25 o
 -11   2   4        6.02        6.09      7.83 o
 -10   2   4      326.73      339.40      7.48 o
  -9   2   4       42.17       30.89      6.82 o
  -8   2   4       39.62       35.24      6.00 o
  -7   2   4      147.59      129.38      5.13 o
  -6   2   4      191.44      238.23      5.73 o
  -5   2   4       23.50       14.50      2.75 o
  -4   2   4       19.93       22.19      2.40 o
  -3   2   4        0.56        0.93      2.12 o
  -2   2   4      105.42      106.13      2.31 o
  -1   2   4       32.83       34.38      1.23 o
   0   2   4      232.27      256.96     13.18 o
   1   2   4        4.44        7.58      5.02 o
   2   2   4     2785.52     2920.98     10.08 o
   3   2   4     3410.41     3687.64     13.72 o
   4   2   4       65.94       66.76      3.24 o
   5   2   4      593.30      666.44      6.92 o
   6   2   4      141.06      120.75      4.60 o
   7   2   4        8.15        7.16      4.82 o
   8   2   4      472.94      488.07      6.48 o
   9   2   4      246.00      248.92      7.30 o
  10   2   4      384.08      398.57     20.56 o
  11   2   4       57.63       48.77     11.90 o
 -13   3   4        0.49       -1.28     17.06 o
 -12   3   4      227.56      203.22     14.52 o
 -11   3   4      116.85      119.13      8.06 o
 -10   3   4       16.79        6.42     10.20 o
  -9   3   4       25.76       16.27      7.51 o
  -8   3   4      140.27      128.95      8.44 o
  -7   3   4      614.07      625.22     13.39 o
  -6   3   4      306.67      287.27      5.60 o
  -5   3   4       18.60       12.99      6.01 o
  -4   3   4       14.05       20.47      3.57 o
  -3   3   4        6.93        1.41      3.29 o
  -2   3   4      217.32      208.89      3.08 o
  -1   3   4     2148.47     2306.68      9.37 o
   0   3   4      940.57     1006.49      8.89 o
   1   3   4     1383.86     1500.43     11.74 o
   2   3   4        3.61        2.03      2.98 o
   3   3   4      203.88      191.38      4.29 o
   4   3   4      216.86      198.09      5.33 o
   5   3   4       42.41       60.64      5.73 o
   6   3   4       12.66       12.79      6.69 o
   7   3   4     2142.44     2253.27     24.20 o
   8   3   4        4.05        5.21     13.95 o
   9   3   4      410.82      435.72      9.44 o
  10   3   4        2.22       -3.81     10.94 o
  11   3   4      123.06      109.48     12.37 o
 -12   4   4      669.12      715.02     16.65 o
 -11   4   4       36.50       33.66      9.84 o
 -10   4   4      211.74      216.83     15.15 o
  -9   4   4     1524.49     1576.71     33.77 o
  -8   4   4     1017.32     1056.12     14.50 o
  -7   4   4     1135.02     1119.92     12.33 o
  -6   4   4      686.25      668.83      7.78 o
  -5   4   4       11.65        5.89      6.19 o
  -4   4   4     1138.23     1024.34      8.88 o
  -3   4   4       58.54       53.61      6.51 o
  -2   4   4       93.37      118.51      7.87 o
  -1   4   4      259.35      206.75      6.88 o
   0   4   4     4034.78     4183.01     16.34 o
   1   4   4      334.33      383.46      7.76 o
   2   4   4     1195.81     1226.36     20.82 o
   3   4   4      451.76      415.61      8.92 o
   4   4   4      134.70      160.66      7.56 o
   5   4   4        2.01        3.56      6.21 o
   6   4   4     2253.63     2316.17     19.66 o
   7   4   4       11.07        6.69     10.62 o
   8   4   4      182.96      170.38      9.81 o
   9   4   4     1011.30     1073.96     15.66 o
  10   4   4        0.03        3.28     11.57 o
  11   4   4      278.93      313.38     15.87 o
 -11   5   4      271.16      286.95     12.26 o
 -10   5   4      891.41      934.53     24.40 o
  -9   5   4     1064.13     1049.24     15.35 o
  -8   5   4        1.70        4.76      9.05 o
  -7   5   4       76.17       63.37      7.44 o
  -6   5   4      834.02      774.94     15.01 o
  -5   5   4      449.03      440.66      8.72 o
  -4   5   4       73.00       65.61      6.08 o
  -3   5   4       22.73       16.42      6.02 o
  -2   5   4        4.30       10.30      6.15 o
  -1   5   4        4.47       -1.02      6.26 o
   0   5   4      450.43      463.50      8.23 o
   1   5   4     1006.94     1036.36     14.58 o
   2   5   4       74.73       61.10      6.53 o
   3   5   4        7.07       12.07     11.66 o
   4   5   4      270.86      289.91      9.42 o
   5   5   4       94.44       83.09      9.22 o
   6   5   4      772.63      773.30     18.10 o
   7   5   4       41.76       41.18     10.25 o
   8   5   4      547.13      552.87     29.00 o
   9   5   4        9.90        8.72     10.08 o
  10   5   4       52.99       48.08     14.47 o
 -10   6   4       58.65       53.05     12.44 o
  -9   6   4      324.24      349.68     16.33 o
  -8   6   4      254.23      219.57     10.27 o
  -7   6   4        7.72        4.56      8.55 o
  -6   6   4       11.66        9.39     10.29 o
  -5   6   4        0.15        3.28      9.08 o
  -4   6   4       62.44       57.45      7.80 o
  -3   6   4        0.53        1.34      8.15 o
  -2   6   4      327.20      320.06      7.03 o
  -1   6   4       86.86       93.46      5.69 o
   0   6   4     1657.38     1767.68     17.79 o
   1   6   4        4.48        5.52      7.15 o
   2   6   4       59.30       64.35      8.74 o
   3   6   4       26.77       22.92      8.72 o
   4   6   4       32.18       21.89      9.48 o
   5   6   4      193.20      183.25      9.74 o
   6   6   4      198.32      199.16      9.55 o
   7   6   4        4.53        5.78      8.49 o
   8   6   4        7.79        9.60     10.97 o
   9   6   4      129.92      125.12     15.65 o
  -9   7   4       15.06        9.86     16.82 o
  -8   7   4       21.41       25.58     15.99 o
  -7   7   4       10.57       19.76     11.61 o
  -6   7   4        0.07        4.50     10.56 o
  -5   7   4        1.44        3.69     12.93 o
  -4   7   4      137.80      128.00     11.55 o
  -3   7   4        0.48        2.94     11.93 o
  -2   7   4        9.27        7.99     11.54 o
  -1   7   4      368.57      359.82      9.12 o
   0   7   4       66.95       54.89      8.80 o
   1   7   4       63.09       56.66      8.07 o
   2   7   4       38.94       40.66      8.39 o
   3   7   4      302.08      290.86      8.90 o
   4   7   4       28.68       25.14      8.44 o
   5   7   4        2.03        1.15     13.03 o
   6   7   4       38.76       43.21     11.13 o
   7   7   4       70.34       44.11     10.78 o
   8   7   4      105.19      106.96     17.04 o
  -7   8   4      390.87      397.84     14.51 o
  -6   8   4      188.28      200.51     10.92 o
  -5   8   4      170.85      157.00     10.35 o
  -4   8   4      353.49      378.00      9.82 o
  -3   8   4       54.94       48.05     12.32 o
  -2   8   4        8.85        4.93     11.80 o
  -1   8   4      621.35      631.09     17.70 o
   0   8   4        3.14       -1.63     13.70 o
   1   8   4      238.43      235.41     23.05 o
   2   8   4        1.27       -1.12      1.73 o
   3   8   4      629.37      662.18     12.96 o
   4   8   4        6.55       16.09     12.35 o
   5   8   4      245.87      248.23     12.61 o
   6   8   4      260.89      255.56     14.29 o
  -4   9   4       81.82       88.46     17.40 o
  -3   9   4      139.62      133.75     10.26 o
  -2   9   4      120.66      120.69     11.47 o
  -1   9   4       52.69       45.89     16.60 o
   0   9   4       20.46        9.64     19.98 o
   1   9   4      237.24      238.88     16.26 o
 -13   1   5      168.70      186.25     14.52 o
 -12   1   5       53.71       43.04      9.21 o
 -11   1   5       57.33       48.37      6.75 o
 -10   1   5      413.86      411.12      7.82 o
  -9   1   5       84.54       86.16      5.42 o
  -8   1   5      229.50      205.09      5.31 o
  -7   1   5      101.74       81.39      4.98 o
  -6   1   5       50.31       49.86      4.60 o
  -5   1   5      185.12      198.80      2.40 o
  -4   1   5      165.43      149.92      2.26 o
  -3   1   5      133.94      150.84      2.92 o
  -2   1   5      144.26      137.66      2.26 o
  -1   1   5     1900.84     2011.12     13.62 o
   0   1   5      348.09      374.93      4.42 o
   1   1   5      406.42      456.57      5.01 o
   2   1   5      992.21     1006.83      5.72 o
   3   1   5      725.85      786.20     12.08 o
   4   1   5      287.21      270.04      3.85 o
   5   1   5      149.40      146.02      4.18 o
   6   1   5        0.49        2.20      4.48 o
   7   1   5        0.76        0.11      5.48 o
   8   1   5     1180.54     1251.36     10.93 o
   9   1   5      118.03      117.37      7.42 o
  10   1   5      123.24      124.34      8.54 o
  11   1   5      600.52      630.34     12.60 o
 -13   2   5        6.49       -4.92     13.13 o
 -12   2   5      323.07      312.32      8.08 o
 -11   2   5      780.40      808.57     11.26 o
 -10   2   5      948.22      971.69     13.72 o
  -9   2   5      937.34      851.76     19.46 o
  -8   2   5     2422.51     2526.19     28.32 o
  -7   2   5      184.20      204.33      6.05 o
  -6   2   5      703.22      631.09     10.34 o
  -5   2   5      930.58      929.57      7.44 o
  -4   2   5     1829.23     1977.11     18.77 o
  -3   2   5      547.10      499.98      4.23 o
  -2   2   5      854.94      845.63      6.96 o
  -1   2   5     1270.13     1294.26     10.42 o
   0   2   5       18.68       33.97      3.23 o
   1   2   5     1173.32     1177.56     15.83 o
   2   2   5      226.89      285.66      3.28 o
   3   2   5     2495.92     2504.04     18.62 o
   4   2   5     1308.49     1344.70     10.59 o
   5   2   5      437.14      408.13      5.89 o
   6   2   5      454.27      437.46      8.21 o
   7   2   5      344.47      363.89      5.63 o
   8   2   5       61.07       67.63      6.20 o
   9   2   5     2605.16     2657.38     29.78 o
  10   2   5      747.00      787.76     32.19 o
  11   2   5       35.79       17.19     11.00 o
 -13   3   5      225.00      276.41     16.43 o
 -12   3   5       82.88       69.41      9.81 o
 -11   3   5      299.21      314.99     12.78 o
 -10   3   5      354.26      364.21     13.31 o
  -9   3   5     1080.33     1051.73     29.41 o
  -8   3   5       14.65       20.89      6.71 o
  -7   3   5     1181.84     1204.44     28.03 o
  -6   3   5       34.99       28.81      8.70 o
  -5   3   5      879.01      914.17      9.13 o
  -4   3   5      875.13      833.89      8.63 o
  -3   3   5      540.43      585.19      6.44 o
  -2   3   5      138.22      163.28      3.43 o
  -1   3   5      138.27      117.04      2.99 o
   0   3   5      786.77      839.84      5.22 o
   1   3   5      780.94      942.18      7.16 o
   2   3   5      465.94      448.37      6.30 o
   3   3   5      420.07      440.12      9.49 o
   4   3   5      612.64      599.20      9.09 o
   5   3   5      911.74      955.53     11.88 o
   6   3   5       91.51      101.33      6.72 o
   7   3   5       32.73       26.48      6.44 o
   8   3   5       14.38       11.71      7.22 o
   9   3   5      458.31      453.06     10.04 o
  10   3   5      113.23      118.74     13.05 o
  11   3   5      227.00      203.68     16.16 o
 -12   4   5       12.14       11.81     16.93 o
 -11   4   5       95.51       80.40      8.61 o
 -10   4   5       11.77       11.86     11.75 o
  -9   4   5        0.82        0.33      8.03 o
  -8   4   5     1368.83     1423.56     15.82 o
  -7   4   5      201.26      204.83      6.33 o
  -6   4   5      108.47      105.06      5.41 o
  -5   4   5       34.14       34.91      5.24 o
  -4   4   5      249.68      244.99      4.64 o
  -3   4   5      237.59      275.59      9.06 o
  -2   4   5      733.78      754.52     14.44 o
  -1   4   5       21.40       20.20      6.70 o
   0   4   5        0.94        0.56      6.22 o
   1   4   5       74.98       81.78      6.32 o
   2   4   5       46.10       44.12      5.99 o
   3   4   5        3.35        4.58      5.84 o
   4   4   5        5.01       10.59      6.76 o
   5   4   5      362.92      386.01      9.63 o
   6   4   5       19.20       13.59      6.57 o
   7   4   5      184.21      162.12      9.74 o
   8   4   5      210.72      213.51      8.68 o
   9   4   5        4.88       10.08     10.16 o
  10   4   5      106.14       83.22     14.50 o
 -11   5   5       69.63       73.25     10.28 o
 -10   5   5       90.36       88.69     11.57 o
  -9   5   5      148.20      136.27     13.95 o
  -8   5   5       30.70       20.49     10.52 o
  -7   5   5       67.39       65.85      7.65 o
  -6   5   5       51.11       51.41      7.38 o
  -5   5   5      278.41      271.87      8.54 o
  -4   5   5       97.46      105.80      5.72 o
  -3   5   5       14.91       11.06      5.69 o
  -2   5   5        1.71        3.15      6.54 o
  -1   5   5      488.57      469.07     12.20 o
   0   5   5        6.04       -1.29      9.25 o
   1   5   5       22.18       25.46      7.49 o
   2   5   5      174.70      163.80      7.59 o
   3   5   5       11.26       10.91      7.61 o
   4   5   5       12.76        5.54     13.15 o
   5   5   5       59.25       49.49     10.25 o
   6   5   5       44.62       38.43      8.86 o
   7   5   5       42.42       46.51     10.20 o
   8   5   5        2.72        2.67     10.27 o
   9   5   5       29.08       22.15     11.79 o
  10   5   5      331.46      326.56     16.34 o
 -10   6   5       27.58       14.64     14.82 o
  -9   6   5      514.16      502.29     16.10 o
  -8   6   5     1459.02     1499.75     40.38 o
  -7   6   5       27.04       20.17      9.69 o
  -6   6   5     1389.74     1372.98     34.31 o
  -5   6   5       29.87       20.57      7.51 o
  -4   6   5        0.15        1.49      7.89 o
  -3   6   5     1790.32     1746.92     21.41 o
  -2   6   5      305.01      321.62      9.37 o
  -1   6   5      111.31      117.78      5.83 o
   0   6   5      753.46      739.15     10.60 o
   1   6   5       91.86       81.73      9.66 o
   2   6   5      765.47      820.52     12.43 o
   3   6   5      168.12      178.02      9.42 o
   4   6   5      830.12      806.24     15.95 o
   5   6   5      183.46      176.98     10.35 o
   6   6   5       41.51       41.78     10.83 o
   7   6   5      283.97      320.80      9.79 o
   8   6   5      766.94      843.79     18.71 o
  -8   7   5      144.21      138.12     14.97 o
  -7   7   5      404.40      372.66     11.47 o
  -6   7   5        5.66       15.49     10.59 o
  -5   7   5      881.75      885.97     20.50 o
  -4   7   5       43.24       41.20     12.40 o
  -3   7   5        0.56       -2.43      9.47 o
  -2   7   5      146.46      147.42      8.95 o
  -1   7   5      639.46      656.72     13.92 o
   0   7   5      529.86      515.71     16.68 o
   1   7   5       32.82       22.26      9.52 o
   2   7   5      264.54      274.14      8.40 o
   3   7   5      118.45      121.84      9.12 o
   4   7   5       24.33       20.17      8.49 o
   5   7   5      291.56      284.60      9.47 o
   6   7   5        4.94       -3.24     15.00 o
   7   7   5       97.83      111.37     11.46 o
  -7   8   5       81.10       88.42     17.80 o
  -6   8   5      136.29      138.53     11.39 o
  -5   8   5        0.63        1.17      7.82 o
  -4   8   5       20.39       21.27     14.25 o
  -3   8   5       24.65       16.59     12.25 o
  -2   8   5       37.97       36.43     11.89 o
  -1   8   5      145.03      130.26     12.09 o
   0   8   5       10.70        7.55     14.07 o
   1   8   5      121.95      108.70     10.68 o
   2   8   5       39.64       26.47     12.19 o
   3   8   5        2.48        0.36     12.32 o
   4   8   5        0.34       -2.63     17.49 o
   5   8   5       61.14       55.73     16.16 o
  -3   9   5        0.09       -3.66     13.30 o
  -2   9   5       74.14       72.80     12.29 o
  -1   9   5       68.29       73.00     14.00 o
   0   9   5        1.64        0.09     15.68 o
 -13   0   6      168.54      151.12     18.30 o
 -12   0   6      658.01      652.42     16.44 o
 -11   0   6      139.28      143.70      8.45 o
 -10   0   6      767.30      850.82     14.94 o
  -9   0   6     1878.56     2065.00     21.79 o
  -8   0   6      295.24      256.04      6.56 o
  -7   0   6      247.82      244.16      7.38 o
  -6   0   6      978.50     1004.25     15.19 o
  -5   0   6     7600.82     7708.99     73.98 o
  -4   0   6      122.90      102.56      2.29 o
  -3   0   6     3492.46     3599.36     29.58 o
  -2   0   6     2592.26     2513.46     77.51 o
  -1   0   6       42.02       39.48      4.84 o
   0   0   6     8396.71     8435.80     31.04 o
   1   0   6    10243.60    10151.93     79.77 o
   2   0   6       22.93       23.66      3.75 o
   3   0   6      493.23      623.77      7.88 o
   4   0   6      497.81      507.30      9.39 o
   5   0   6     1757.70     1861.21     15.12 o
   6   0   6      987.41      953.84      9.80 o
   7   0   6     1987.62     2082.68     23.88 o
   8   0   6       52.11       39.47      9.70 o
   9   0   6       17.95       11.28     13.89 o
  10   0   6      205.05      218.49     11.64 o
  11   0   6      133.32      127.21     16.14 o
 -13   1   6       47.22       40.44     15.64 o
 -12   1   6      729.93      780.21     11.23 o
 -11   1   6        6.93        3.54      4.35 o
 -10   1   6       34.32       34.70      5.68 o
  -9   1   6        1.65        4.38      6.17 o
  -8   1   6      112.76      111.51      5.75 o
  -7   1   6      800.75      782.18     11.77 o
  -6   1   6       67.43       41.88      7.17 o
  -5   1   6        0.07        0.48      3.49 o
  -4   1   6     1569.50     1690.19      9.69 o
  -3   1   6     2070.55     2191.92     11.65 o
  -2   1   6     3482.87     3721.74     18.14 o
  -1   1   6        2.79        2.86      2.91 o
   0   1   6      736.65      750.40      6.04 o
   1   1   6      950.99     1004.13     10.77 o
   2   1   6       15.19       24.04      3.20 o
   3   1   6      346.99      322.94      4.40 o
   4   1   6        3.16        2.47      4.88 o
   5   1   6        5.25        7.80      3.40 o
   6   1   6     2238.79     2448.68     19.54 o
   7   1   6       44.89       36.80      5.21 o
   8   1   6       53.76       49.42      7.09 o
   9   1   6      157.85      152.84      8.03 o
  10   1   6       10.44       14.42      9.38 o
  11   1   6       20.22       18.09     15.12 o
 -13   2   6      174.64      129.17     16.57 o
 -12   2   6       26.54       18.16      6.94 o
 -11   2   6       14.60        7.74      7.79 o
 -10   2   6      131.29      119.27      6.68 o
  -9   2   6     1053.24     1100.21     13.25 o
  -8   2   6      147.10      126.68      6.86 o
  -7   2   6        0.59        0.93      6.45 o
  -6   2   6     1329.78     1330.44     23.07 o
  -5   2   6      188.30      195.99      8.77 o
  -4   2   6      189.41      173.20      3.82 o
  -3   2   6      463.97      516.53      5.59 o
  -2   2   6       80.61       71.87      1.96 o
  -1   2   6      542.06      597.80      5.54 o
   0   2   6      806.43      855.47      6.56 o
   1   2   6      112.62      108.14      3.70 o
   2   2   6       30.86       32.80      3.51 o
   3   2   6      234.00      236.19      4.42 o
   4   2   6       52.51       57.72      4.48 o
   5   2   6       85.29       88.39      4.70 o
   6   2   6      186.94      186.95      5.33 o
   7   2   6        1.11       -0.55      6.59 o
   8   2   6       63.75       59.90      6.53 o
   9   2   6        6.18        9.10     11.12 o
  10   2   6        6.92        4.29     11.38 o
  11   2   6       13.63        9.87     15.89 o
 -13   3   6      692.65      745.76     16.86 o
 -12   3   6        2.88        4.99      8.55 o
 -11   3   6        2.29        5.22      9.95 o
 -10   3   6       52.22       43.28      7.80 o
  -9   3   6      268.78      285.47      9.33 o
  -8   3   6       53.59       44.60      7.08 o
  -7   3   6      587.09      592.36     11.37 o
  -6   3   6      825.19      832.35     14.99 o
  -5   3   6      399.46      389.45      9.88 o
  -4   3   6       18.65        6.59      6.17 o
  -3   3   6       43.91       40.48      4.42 o
  -2   3   6        3.53        3.09      3.90 o
  -1   3   6      479.56      423.80      7.02 o
   0   3   6      423.82      410.34      6.53 o
   1   3   6      449.56      411.76      4.94 o
   2   3   6      273.16      272.23      5.33 o
   3   3   6       64.81       75.93      6.22 o
   4   3   6      261.20      273.36      6.69 o
   5   3   6      445.35      429.80      8.40 o
   6   3   6        2.09        2.35      7.54 o
   7   3   6        0.29        2.92      3.89 o
   8   3   6        3.98        6.64     11.53 o
   9   3   6       67.27       56.59     10.73 o
  10   3   6        3.26        2.39     15.48 o
 -12   4   6      373.13      401.06     32.36 o
 -11   4   6       95.52       96.75     10.06 o
 -10   4   6       85.22       80.37     11.81 o
  -9   4   6      300.54      300.35     11.26 o
  -8   4   6     1896.12     1995.59     22.75 o
  -7   4   6      163.16      158.43      7.22 o
  -6   4   6      543.49      551.60      8.77 o
  -5   4   6      928.62      918.39      9.94 o
  -4   4   6        6.07       10.33      6.34 o
  -3   4   6     1323.23     1319.05     20.60 o
  -2   4   6     1605.93     1628.79     17.19 o
  -1   4   6       72.49       73.06      7.67 o
   0   4   6      436.88      428.52      8.77 o
   1   4   6      787.82      743.03      9.89 o
   2   4   6      630.31      685.34     19.35 o
   3   4   6      168.58      143.63      6.49 o
   4   4   6       46.41       40.44      6.76 o
   5   4   6       98.89       91.97      6.79 o
   6   4   6      192.48      194.68      7.03 o
   7   4   6     1232.45     1291.50     15.92 o
   8   4   6      286.21      290.20     10.62 o
   9   4   6        1.35       -1.32     11.58 o
  10   4   6      510.14      524.94     14.15 o
 -11   5   6      253.97      233.10     25.24 o
 -10   5   6       35.89       42.68     11.72 o
  -9   5   6       69.92       70.75     10.24 o
  -8   5   6      131.81      121.07     10.11 o
  -7   5   6      166.85      177.06     10.02 o
  -6   5   6      175.46      169.97      7.06 o
  -5   5   6        2.42        7.90      9.14 o
  -4   5   6      924.82      906.33     11.37 o
  -3   5   6      226.90      238.18      7.59 o
  -2   5   6     1688.12     1795.02     19.16 o
  -1   5   6       23.76       28.25      9.11 o
   0   5   6      867.27      876.84     20.63 o
   1   5   6      221.88      216.29      7.16 o
   2   5   6       98.20       94.73      7.36 o
   3   5   6      255.26      232.08      6.52 o
   4   5   6       94.60       87.10      7.28 o
   5   5   6      235.26      251.96     20.17 o
   6   5   6      385.37      376.51     11.10 o
   7   5   6       94.21       93.30     10.60 o
   8   5   6        1.22       -6.26     14.89 o
   9   5   6       67.39       62.88     12.65 o
 -10   6   6       38.85       47.17     15.40 o
  -9   6   6        5.42       11.74     11.44 o
  -8   6   6       21.66        9.29      6.09 o
  -7   6   6       26.87       23.36      8.61 o
  -6   6   6        7.48        9.49     10.28 o
  -5   6   6       72.31       62.91      7.78 o
  -4   6   6       35.88       22.58      9.09 o
  -3   6   6      351.85      366.09      7.97 o
  -2   6   6      260.86      292.46      7.38 o
  -1   6   6      125.72      119.75      8.52 o
   0   6   6       16.91       14.43      8.82 o
   1   6   6      377.99      403.94     11.20 o
   2   6   6      156.95      165.02      9.94 o
   3   6   6        0.10       -2.72     10.26 o
   4   6   6       14.91        9.78     11.86 o
   5   6   6       14.17        7.22     10.74 o
   6   6   6        1.18       -0.62     11.38 o
   7   6   6       96.37       93.41     10.36 o
   8   6   6        1.10        2.52      8.09 o
  -8   7   6       45.78       45.98     15.99 o
  -7   7   6       90.45       96.95      9.42 o
  -6   7   6        1.91        1.95      8.86 o
  -5   7   6       70.15       55.92     10.91 o
  -4   7   6       13.42       15.11      7.77 o
  -3   7   6       82.11       59.32      9.33 o
  -2   7   6       65.34       58.68      8.39 o
  -1   7   6       31.28       29.30      9.90 o
   0   7   6        0.67       -0.49      9.30 o
   1   7   6       92.27       88.45      9.36 o
   2   7   6       34.68       25.76     10.09 o
   3   7   6       29.40       21.86      9.52 o
   4   7   6      167.23      162.53      9.99 o
   5   7   6       33.53       39.10     11.47 o
   6   7   6       32.83       16.46     12.20 o
   7   7   6       66.25       49.48     14.25 o
  -6   8   6        4.62       -4.92     11.14 o
  -5   8   6     1163.29     1202.20     16.42 o
  -4   8   6       18.83       11.02     14.56 o
  -3   8   6      121.42      119.17     13.92 o
  -2   8   6      372.18      377.22     13.82 o
  -1   8   6        3.99        1.41     19.96 o
   0   8   6      118.38       97.40     11.61 o
   1   8   6      284.57      241.90     13.90 o
   2   8   6      156.29      154.30     11.68 o
   3   8   6      291.69      267.21     11.27 o
   4   8   6       60.05       56.64     18.30 o
 -13   1   7        6.21       12.55     12.68 o
 -12   1   7      698.05      723.86     14.93 o
 -11   1   7      908.84      950.18     13.40 o
 -10   1   7      434.09      475.15      8.01 o
  -9   1   7      791.65      790.75     17.97 o
  -8   1   7      382.08      395.05      7.43 o
  -7   1   7      122.74      105.61      6.36 o
  -6   1   7       71.86       54.55      7.20 o
  -5   1   7      534.13      500.42      5.75 o
  -4   1   7     2079.01     2184.90     17.41 o
  -3   1   7      775.13      791.89      3.80 o
  -2   1   7     2102.32     2099.20     13.48 o
  -1   1   7       75.23       80.54      3.23 o
   0   1   7      943.07     1033.04      7.45 o
   1   1   7      626.64      716.96      6.28 o
   2   1   7      242.67      202.64      4.80 o
   3   1   7      846.39      783.38      7.13 o
   4   1   7        4.15        0.71      1.83 o
   5   1   7       58.77       64.26      5.10 o
   6   1   7       65.02       69.80      5.62 o
   7   1   7        0.78        1.90      4.09 o
   8   1   7       45.76       34.50      7.28 o
   9   1   7      501.24      479.59     11.28 o
  10   1   7        0.18       11.43     15.08 o
 -12   2   7      129.92      132.92      8.20 o
 -11   2   7     1651.20     1618.14     13.80 o
 -10   2   7     2798.74     2887.97     25.71 o
  -9   2   7        0.33       -4.20      8.86 o
  -8   2   7      626.05      603.98     28.49 o
  -7   2   7     2353.57     2277.31     42.51 o
  -6   2   7        1.66        0.18      9.83 o
  -5   2   7      455.84      480.00      8.47 o
  -4   2   7     3168.04     3167.79     17.99 o
  -3   2   7       27.61       25.32      3.79 o
  -2   2   7     2104.13     2196.74     17.02 o
  -1   2   7     1315.18     1344.98     11.38 o
   0   2   7      373.85      402.15      7.66 o
   1   2   7     1024.67      969.28      8.55 o
   2   2   7      267.02      221.04      4.41 o
   3   2   7       50.33       41.45      4.23 o
   4   2   7      757.33      729.94      9.50 o
   5   2   7       46.11       34.46      5.55 o
   6   2   7       95.01       80.45      5.74 o
   7   2   7       21.39       22.47      6.46 o
   8   2   7     1413.23     1512.23     17.90 o
   9   2   7       94.80       78.47     14.28 o
  10   2   7      312.27      299.99     15.23 o
 -13   3   7       59.92       54.71     14.76 o
 -12   3   7      147.80      158.51      9.71 o
 -11   3   7      205.35      208.64      8.65 o
 -10   3   7       10.30        7.33      7.47 o
  -9   3   7       61.70       57.41      9.02 o
  -8   3   7      415.62      422.48     10.43 o
  -7   3   7       11.53       10.01      6.40 o
  -6   3   7      351.64      365.75     11.85 o
  -5   3   7      203.85      213.69      7.39 o
  -4   3   7       99.27       97.92      5.11 o
  -3   3   7       63.05       74.54      5.16 o
  -2   3   7     3220.59     3401.83     15.19 o
  -1   3   7     1689.84     1737.63     21.39 o
   0   3   7        2.40        2.50      4.09 o
   1   3   7      258.45      290.33      5.59 o
   2   3   7     1627.32     1667.76     17.60 o
   3   3   7       13.79        8.16      6.31 o
   4   3   7        8.00        9.84      7.06 o
   5   3   7      249.66      269.25      7.23 o
   6   3   7      168.07      169.73      7.54 o
   7   3   7        7.41        6.96      7.20 o
   8   3   7       51.67       53.78      8.54 o
   9   3   7      795.29      846.04     14.09 o
  10   3   7       62.33       56.10     15.01 o
 -12   4   7       24.38       22.79      7.85 o
 -11   4   7        0.10       -4.16     10.55 o
 -10   4   7       28.77       23.29      9.63 o
  -9   4   7        7.03        1.95      9.47 o
  -8   4   7        2.66        1.77      7.38 o
  -7   4   7      277.52      269.50     11.46 o
  -6   4   7        0.10       -0.61      7.92 o
  -5   4   7      448.85      480.32      7.08 o
  -4   4   7       18.10       15.48      6.89 o
  -3   4   7        1.60        2.57      9.66 o
  -2   4   7       68.22       62.21      6.46 o
  -1   4   7     1103.02     1191.59     18.02 o
   0   4   7      461.77      478.74     27.37 o
   1   4   7      136.79      134.91      7.00 o
   2   4   7       84.66       81.80      6.08 o
   3   4   7        2.92        0.51      2.33 o
   4   4   7       18.15       14.25      7.25 o
   5   4   7        3.49       -1.64      8.49 o
   6   4   7      119.05      117.83      7.53 o
   7   4   7      326.69      340.10     11.80 o
   8   4   7      111.71      105.38      9.90 o
   9   4   7       15.72        1.91     11.08 o
 -11   5   7        0.59        7.72     11.98 o
 -10   5   7        7.74        9.83     10.03 o
  -9   5   7      202.57      203.65     12.81 o
  -8   5   7       26.87       30.41     10.21 o
  -7   5   7       41.32       31.12      9.71 o
  -6   5   7      112.06       96.94     12.30 o
  -5   5   7       18.55       26.31      7.06 o
  -4   5   7       64.27       52.31      6.06 o
  -3   5   7      595.68      648.46     21.04 o
  -2   5   7      115.66      135.09     10.41 o
  -1   5   7        9.74        3.20      6.39 o
   0   5   7      185.06      165.48     14.08 o
   1   5   7       78.42       75.91      8.44 o
   2   5   7      224.49      223.73     11.08 o
   3   5   7      168.03      177.81      7.95 o
   4   5   7        0.10        1.36      8.83 o
   5   5   7       52.79       46.61     13.73 o
   6   5   7        4.69       -2.50     11.10 o
   7   5   7       32.94       22.07     10.47 o
   8   5   7       72.58       75.93     11.48 o
 -10   6   7        1.31       -3.28     13.43 o
  -9   6   7      129.13      135.33     12.64 o
  -8   6   7      184.37      180.65     11.13 o
  -7   6   7      956.68      920.91     14.43 o
  -6   6   7        0.06       -2.37     10.58 o
  -5   6   7      416.40      390.45     10.29 o
  -4   6   7      381.03      390.69      8.30 o
  -3   6   7       14.62       10.85      7.49 o
  -2   6   7      299.00      286.33      7.49 o
  -1   6   7     1548.73     1598.84     15.78 o
   0   6   7      395.55      415.55     20.03 o
   1   6   7      550.31      588.96     15.23 o
   2   6   7      468.20      491.66     12.57 o
   3   6   7       14.74        8.10      7.61 o
   4   6   7      504.81      521.82     12.90 o
   5   6   7       49.94       53.33     14.11 o
   6   6   7       11.07        2.05     15.91 o
   7   6   7      586.61      635.17     39.43 o
  -8   7   7      126.69      109.46     17.27 o
  -7   7   7        0.77        6.69     11.41 o
  -6   7   7      346.02      331.88     12.03 o
  -5   7   7        0.46       -3.60     11.83 o
  -4   7   7       50.59       45.74      8.58 o
  -3   7   7      220.42      236.22     12.85 o
  -2   7   7      261.11      263.15      8.44 o
  -1   7   7       19.85       20.19      8.05 o
   0   7   7       28.56       24.82      7.70 o
   1   7   7       21.14       12.71      9.89 o
   2   7   7      649.44      658.65     10.91 o
   3   7   7        4.80        6.00     11.60 o
   4   7   7      111.29      102.50     11.06 o
   5   7   7       44.60       37.13     10.77 o
   6   7   7        5.73       16.12     16.94 o
  -6   8   7       28.01       37.71     16.11 o
  -5   8   7       66.63       66.10     12.01 o
  -4   8   7        0.74        6.01     15.62 o
  -3   8   7       10.00        6.54     14.32 o
  -2   8   7       13.34        5.86      8.30 o
  -1   8   7       77.68       80.15     13.85 o
   0   8   7      135.00      147.48     12.19 o
   1   8   7      113.34       94.68     14.15 o
   2   8   7       33.68       27.84     10.63 o
   3   8   7       57.03       46.78     11.73 o
 -13   0   8        9.25        6.88     16.43 o
 -12   0   8       23.89       31.46     17.30 o
 -11   0   8      129.00      115.87     10.14 o
 -10   0   8       56.12       39.09      9.64 o
  -9   0   8     4541.50     4589.41     32.14 o
  -8   0   8      177.89      179.37      7.95 o
  -7   0   8     2852.16     2846.28     23.18 o
  -6   0   8      670.07      615.30      8.83 o
  -5   0   8      157.32      183.64      5.94 o
  -4   0   8      364.69      320.76      5.68 o
  -3   0   8     2600.29     2852.68     10.97 o
  -2   0   8     1021.04     1002.54     17.48 o
  -1   0   8    10283.17    10502.80     43.64 o
   0   0   8     4971.97     4900.88    106.79 o
   1   0   8        0.85        3.21      6.72 o
   2   0   8     2250.46     2372.04     42.75 o
   3   0   8        2.34       -0.04      7.88 o
   4   0   8      704.76      695.18     13.49 o
   5   0   8      601.80      588.37     17.35 o
   6   0   8     1281.66     1313.54     55.91 o
   7   0   8     1162.81     1210.57     17.14 o
   8   0   8        8.93        7.50     10.87 o
   9   0   8       58.34       57.73     12.01 o
  10   0   8       18.16        1.84     14.40 o
 -13   1   8        0.78        3.46     17.26 o
 -12   1   8       72.41       48.63      8.63 o
 -11   1   8       13.02       11.60      8.49 o
 -10   1   8     1388.66     1424.25     21.75 o
  -9   1   8      201.04      189.30     10.35 o
  -8   1   8      213.54      208.14      6.76 o
  -7   1   8       11.98       14.23      7.18 o
  -6   1   8     1251.73     1193.81     23.43 o
  -5   1   8      108.31       82.62      4.87 o
  -4   1   8      241.98      266.99      5.37 o
  -3   1   8      137.77      126.26      3.37 o
  -2   1   8     1235.82     1335.93      9.81 o
  -1   1   8       80.81       73.35      6.44 o
   0   1   8     1235.78     1281.87     14.88 o
   1   1   8      772.68      892.33     36.80 o
   2   1   8      268.17      284.19      5.29 o
   3   1   8       27.98       28.41      4.57 o
   4   1   8      885.14      883.79     11.25 o
   5   1   8      102.22       93.76      5.86 o
   6   1   8       12.93        6.18      6.09 o
   7   1   8      103.94      109.55      6.41 o
   8   1   8        0.81       -4.78      8.06 o
   9   1   8       28.90       21.68      9.86 o
  10   1   8        0.85        1.08     13.36 o
 -13   2   8        8.11       12.82     21.81 o
 -12   2   8       45.56       54.55      9.33 o
 -11   2   8        7.77        8.32      7.62 o
 -10   2   8       11.23       10.21      7.01 o
  -9   2   8       22.66       16.97      9.25 o
  -8   2   8      849.65      892.06     14.82 o
  -7   2   8      254.98      248.24      7.80 o
  -6   2   8     1022.93     1064.62     14.81 o
  -5   2   8        2.11        1.02      5.37 o
  -4   2   8        0.38       -3.51      9.02 o
  -3   2   8       25.33       33.68      5.07 o
  -2   2   8     1940.22     2009.70     14.45 o
  -1   2   8      179.05      171.30      4.80 o
   0   2   8        1.61       -0.96      5.38 o
   1   2   8       98.69       91.62      5.00 o
   2   2   8       48.22       44.22      5.45 o
   3   2   8      216.68      238.13      5.86 o
   4   2   8       19.11       12.99      4.70 o
   5   2   8      413.57      424.72      7.67 o
   6   2   8       40.47       39.76      5.65 o
   7   2   8        4.23        0.58      4.32 o
   8   2   8        2.26        4.09     10.24 o
   9   2   8      113.05      103.14     14.59 o
  10   2   8      118.59       98.97     15.36 o
 -12   3   8        1.22        0.36      9.92 o
 -11   3   8       87.95       90.95      7.87 o
 -10   3   8        0.19        3.79      9.19 o
  -9   3   8      311.20      286.53      9.28 o
  -8   3   8      438.19      410.12     10.52 o
  -7   3   8      590.86      612.54     12.22 o
  -6   3   8       67.46       52.71      7.18 o
  -5   3   8      235.25      234.70      7.75 o
  -4   3   8      360.85      356.15     10.17 o
  -3   3   8      597.01      534.91     10.48 o
  -2   3   8       22.96       20.70      6.97 o
  -1   3   8      714.65      677.71      8.88 o
   0   3   8      324.91      317.85      6.61 o
   1   3   8      779.70      784.61      8.89 o
   2   3   8       28.20       29.95      5.83 o
   3   3   8      181.76      185.81      6.98 o
   4   3   8        7.77       -1.25      3.86 o
   5   3   8       27.40       19.81      7.11 o
   6   3   8      127.43      142.41      7.44 o
   7   3   8      367.40      370.12      8.57 o
   8   3   8      313.45      332.09      8.38 o
   9   3   8       81.14       65.79     15.55 o
 -12   4   8      280.31      327.23     10.05 o
 -11   4   8        0.96       -0.48      8.85 o
 -10   4   8      488.73      502.02     23.16 o
  -9   4   8       36.56       37.96     10.11 o
  -8   4   8      621.26      609.09     27.02 o
  -7   4   8      637.68      662.19     10.45 o
  -6   4   8     2234.21     2290.04     23.24 o
  -5   4   8      840.85      865.71     10.92 o
  -4   4   8      927.55      919.84     19.72 o
  -3   4   8       40.72       29.24      9.05 o
  -2   4   8     1387.52     1513.77     15.41 o
  -1   4   8      957.95      958.11     13.24 o
   0   4   8     1300.38     1412.04     35.51 o
   1   4   8      220.38      220.27      7.20 o
   2   4   8     1905.16     1906.46     47.30 o
   3   4   8      121.30      122.19      7.43 o
   4   4   8       53.14       28.39      7.66 o
   5   4   8      471.40      562.72     13.82 o
   6   4   8       25.13       13.99      7.68 o
   7   4   8        7.98       10.79     10.27 o
   8   4   8      212.65      226.97     10.41 o
   9   4   8      379.04      390.55     15.10 o
 -11   5   8      181.36      176.48      9.89 o
 -10   5   8        1.84        5.99     12.79 o
  -9   5   8       81.04       77.29     12.33 o
  -8   5   8       31.86       33.73     10.84 o
  -7   5   8      573.43      535.85     15.72 o
  -6   5   8      556.63      589.18     12.10 o
  -5   5   8     1159.54     1274.54     21.77 o
  -4   5   8       15.04       12.11      5.92 o
  -3   5   8     1422.91     1503.86     20.95 o
  -2   5   8       81.43       82.76     10.14 o
  -1   5   8      128.69      130.11      9.04 o
   0   5   8      110.14      101.37     11.36 o
   1   5   8      800.67      814.43     14.68 o
   2   5   8        9.98       18.45     10.02 o
   3   5   8     1230.35     1272.81     15.76 o
   4   5   8       10.22        5.23      8.53 o
   5   5   8        1.91       -1.60     11.56 o
   6   5   8       20.94       12.79     11.21 o
   7   5   8      128.25      117.01     10.67 o
   8   5   8        0.94        8.17     17.06 o
  -9   6   8        0.57        1.00     14.10 o
  -8   6   8       24.06       12.51     12.68 o
  -7   6   8       11.71        6.55     10.23 o
  -6   6   8      169.48      173.57      8.32 o
  -5   6   8      142.80      126.35     10.58 o
  -4   6   8      117.20      121.60      7.45 o
  -3   6   8       14.31       13.15      7.64 o
  -2   6   8      497.25      520.07     21.16 o
  -1   6   8       14.73       21.49      9.95 o
   0   6   8      750.00      821.83     12.55 o
   1   6   8       59.85       46.36     11.17 o
   2   6   8      113.70      111.06     12.46 o
   3   6   8       38.63       32.79     13.22 o
   4   6   8      184.67      150.92     13.41 o
   5   6   8       49.12       27.83     10.62 o
   6   6   8        2.31       -2.58     12.31 o
   7   6   8        0.67      -11.54     14.28 o
  -7   7   8      189.29      164.15     11.32 o
  -6   7   8        2.32        1.25     11.58 o
  -5   7   8       62.51       52.81      9.02 o
  -4   7   8        0.82        6.98     10.07 o
  -3   7   8        1.53        0.21      9.20 o
  -2   7   8        2.41       -0.01      8.31 o
  -1   7   8       97.09       93.69      8.05 o
   0   7   8      391.73      418.53      9.13 o
   1   7   8      206.91      187.65      7.51 o
   2   7   8      103.79      100.41      9.21 o
   3   7   8        1.17        3.56      9.60 o
   4   7   8        0.30        5.42     11.23 o
   5   7   8       32.65       27.47     15.67 o
  -5   8   8       40.49       29.55     15.35 o
  -4   8   8      190.20      188.54     15.40 o
  -3   8   8      392.42      395.67     13.00 o
  -2   8   8      643.82      641.13     15.95 o
  -1   8   8      360.34      373.63     11.94 o
   0   8   8       20.72       11.41     13.61 o
   1   8   8       26.61       17.93     12.24 o
   2   8   8      332.25      339.59     15.94 o
 -13   1   9       34.30       38.00     12.06 o
 -12   1   9       15.82        8.14      8.90 o
 -11   1   9        1.42        0.04      8.58 o
 -10   1   9       79.40       67.29      8.66 o
  -9   1   9      110.58      106.44      7.64 o
  -8   1   9       11.55        8.64      7.31 o
  -7   1   9       30.64       29.30      6.72 o
  -6   1   9      221.49      195.95      6.62 o
  -5   1   9      168.15      161.98      4.98 o
  -4   1   9       17.61       20.16      5.18 o
  -3   1   9        9.63       12.59      5.00 o
  -2   1   9       19.92       11.39      6.55 o
  -1   1   9      375.52      398.29      8.03 o
   0   1   9        8.70        5.92      6.18 o
   1   1   9      168.07      178.03      5.21 o
   2   1   9      113.60      102.58      4.75 o
   3   1   9      234.37      230.17      5.16 o
   4   1   9       11.76        8.35      5.06 o
   5   1   9       28.21       24.80      7.16 o
   6   1   9      313.51      286.81     10.98 o
   7   1   9       54.50       45.37      6.79 o
   8   1   9      334.07      336.88      8.02 o
   9   1   9       63.78       65.49     12.28 o
 -13   2   9       11.01       15.53     15.43 o
 -12   2   9      103.50      103.58      8.49 o
 -11   2   9       50.92       51.21      8.04 o
 -10   2   9      830.74      839.07     12.30 o
  -9   2   9      266.35      258.17      7.51 o
  -8   2   9     1637.70     1692.39     17.59 o
  -7   2   9      135.55      108.56     10.29 o
  -6   2   9      279.90      244.54     10.48 o
  -5   2   9      857.75      873.90     10.57 o
  -4   2   9     1420.30     1428.48     12.84 o
  -3   2   9      350.20      309.99      7.00 o
  -2   2   9      216.60      206.38      7.54 o
  -1   2   9      520.65      478.64      7.74 o
   0   2   9      525.78      516.68      8.41 o
   1   2   9        1.07       -0.47      2.42 o
   2   2   9       66.58       51.51      5.40 o
   3   2   9     1493.77     1498.23     14.97 o
   4   2   9       11.14        7.03      5.75 o
   5   2   9      545.55      534.97     10.09 o
   6   2   9      105.97       88.03      7.90 o
   7   2   9       34.47       21.96      7.31 o
   8   2   9      463.12      458.16     10.82 o
   9   2   9      590.82      635.34     16.17 o
 -12   3   9        7.64        2.89      9.22 o
 -11   3   9      158.25      148.13      7.40 o
 -10   3   9      635.28      692.12     11.03 o
  -9   3   9      110.05       82.31     10.02 o
  -8   3   9       57.08       48.72      8.47 o
  -7   3   9     1638.28     1648.19     30.91 o
  -6   3   9      105.73       85.11      7.60 o
  -5   3   9     1150.97     1195.17     16.39 o
  -4   3   9     1324.40     1359.90     17.06 o
  -3   3   9       31.69       25.39      5.75 o
  -2   3   9       94.19       71.85      6.42 o
  -1   3   9      758.04      764.95     10.11 o
   0   3   9      288.31      277.64      6.66 o
   1   3   9      375.43      375.22      7.46 o
   2   3   9        1.65        1.49      2.81 o
   3   3   9      359.70      369.39      9.05 o
   4   3   9     1097.60     1086.41     14.50 o
   5   3   9      342.34      341.19      8.63 o
   6   3   9      498.44      462.10      9.33 o
   7   3   9        5.55        8.82      9.67 o
   8   3   9       22.73       15.17      9.57 o
   9   3   9      469.40      493.01     14.95 o
 -11   4   9       37.60       35.70      8.09 o
 -10   4   9        7.44        7.70      8.15 o
  -9   4   9      196.97      192.08      9.21 o
  -8   4   9      771.04      780.36     19.32 o
  -7   4   9       15.40       12.18      7.45 o
  -6   4   9      441.30      436.94      8.82 o
  -5   4   9       36.90       34.35      6.00 o
  -4   4   9      217.96      240.04     10.98 o
  -3   4   9        2.27       -0.29      0.60 o
  -2   4   9     1204.48     1295.27     11.44 o
  -1   4   9      808.29      849.79     15.28 o
   0   4   9        4.51        2.14      9.71 o
   1   4   9        1.89        0.65      8.79 o
   2   4   9      391.76      415.32      9.86 o
   3   4   9        9.88        6.29      7.19 o
   4   4   9        9.66        1.98      2.64 o
   5   4   9      197.54      164.81      8.30 o
   6   4   9       92.52       88.43      8.43 o
   7   4   9      371.88      365.50     10.47 o
   8   4   9       53.85       43.36     13.89 o
 -11   5   9       20.07       15.63     13.09 o
 -10   5   9       64.12       59.33      9.90 o
  -9   5   9       32.73       35.29     13.47 o
  -8   5   9       11.12       14.89     13.28 o
  -7   5   9        6.71        5.63     12.01 o
  -6   5   9       16.50       11.68     16.23 o
  -5   5   9      207.50      208.14      7.61 o
  -4   5   9       60.34       49.83      7.52 o
  -3   5   9       98.54      114.64     11.97 o
  -2   5   9      622.82      656.99     18.15 o
  -1   5   9        4.35        1.54     10.04 o
   0   5   9        0.78        4.18     10.59 o
   1   5   9      120.23      121.21      9.67 o
   2   5   9      208.22      193.02      9.84 o
   3   5   9      117.16       91.06      9.01 o
   4   5   9       45.72       46.50      8.47 o
   5   5   9       56.91       53.02     12.46 o
   6   5   9       24.74       23.18     11.76 o
   7   5   9        1.77       -0.08     11.57 o
  -9   6   9      684.37      724.37     72.94 o
  -8   6   9      610.06      675.16     15.83 o
  -7   6   9      109.70      110.81      9.90 o
  -6   6   9      905.81      911.03     19.38 o
  -5   6   9      163.63      168.10     11.57 o
  -4   6   9      774.23      811.52     11.60 o
  -3   6   9     1672.49     1807.46     21.53 o
  -2   6   9      549.78      583.34     12.42 o
  -1   6   9      380.45      382.88     10.02 o
   0   6   9     1405.73     1461.64     15.66 o
   1   6   9      106.97       99.46      8.93 o
   2   6   9      666.74      701.55     14.02 o
   3   6   9     1129.10     1243.08     21.69 o
   4   6   9      109.00       99.27     15.94 o
   5   6   9      476.93      469.99     16.31 o
   6   6   9      241.58      236.03     13.81 o
  -7   7   9      601.90      636.44     15.66 o
  -6   7   9       23.68       22.09     13.94 o
  -5   7   9      443.94      442.74     12.00 o
  -4   7   9      229.51      223.96     10.11 o
  -3   7   9       10.45       11.81     12.09 o
  -2   7   9      363.96      369.59     13.18 o
  -1   7   9      211.26      210.48      7.75 o
   0   7   9      277.72      280.29      8.50 o
   1   7   9       51.46       42.11      8.35 o
   2   7   9       49.68       39.16     10.08 o
   3   7   9      191.50      178.45     14.21 o
   4   7   9      366.67      360.00     12.92 o
  -3   8   9       47.39       39.81     16.66 o
  -2   8   9       70.33       60.69     15.49 o
  -1   8   9       16.33       13.64     14.48 o
   0   8   9        4.62       11.12     14.69 o
 -13   0  10       24.40       18.00     16.47 o
 -12   0  10     1092.53     1156.94     23.04 o
 -11   0  10      378.74      401.30     15.34 o
 -10   0  10       10.06        1.69     11.76 o
  -9   0  10      245.07      242.23     10.24 o
  -8   0  10        2.62        9.26     10.36 o
  -7   0  10      374.95      324.97      9.65 o
  -6   0  10     4560.22     4604.86     79.62 o
  -5   0  10      107.09       89.37      6.67 o
  -4   0  10       43.98       42.89      6.61 o
  -3   0  10      381.88      353.76      6.89 o
  -2   0  10     1866.60     1840.24     37.17 o
  -1   0  10     1588.61     1539.00     25.39 o
   0   0  10     4470.24     4529.09     78.68 o
   1   0  10     5804.37     6016.39     64.85 o
   2   0  10     1291.34     1354.78     16.85 o
   3   0  10        2.95       -1.75     11.95 o
   4   0  10      470.57      489.10     11.41 o
   5   0  10      310.49      298.84      8.98 o
   6   0  10      859.43      849.54     32.64 o
   7   0  10      790.80      821.09     25.88 o
   8   0  10      384.33      386.54     10.58 o
 -12   1  10       23.80       15.56     12.14 o
 -11   1  10      194.92      197.17      8.04 o
 -10   1  10      675.01      641.35     10.68 o
  -9   1  10      138.08      114.70      8.34 o
  -8   1  10      164.00      182.16      7.81 o
  -7   1  10      196.31      188.55      7.44 o
  -6   1  10        3.23        0.69      7.61 o
  -5   1  10       90.25       91.38      5.79 o
  -4   1  10     1043.18     1017.24      9.90 o
  -3   1  10        5.03        7.75      7.19 o
  -2   1  10       31.44       28.82      7.52 o
  -1   1  10      646.10      657.01     17.17 o
   0   1  10      449.48      445.72      9.57 o
   1   1  10     1421.46     1436.75     13.76 o
   2   1  10      246.62      247.59      5.58 o
   3   1  10       27.74       24.41      5.12 o
   4   1  10      142.74      137.59      5.75 o
   5   1  10        5.90        9.61      7.30 o
   6   1  10     1095.37     1113.80     11.97 o
   7   1  10      848.27      878.46     11.40 o
   8   1  10       34.72       27.47     11.81 o
   9   1  10       41.13       22.15     15.34 o
 -12   2  10       93.82      101.44     15.82 o
 -11   2  10        2.00        2.86      8.90 o
 -10   2  10       59.75       60.79      8.06 o
  -9   2  10        2.19        4.11      8.78 o
  -8   2  10       24.98       27.50      7.57 o
  -7   2  10      433.76      381.13     22.56 o
  -6   2  10       76.42       80.40      6.29 o
  -5   2  10        7.95        5.10      6.90 o
  -4   2  10       56.81       61.38      5.69 o
  -3   2  10       15.17       13.65      5.98 o
  -2   2  10       85.36       69.89      5.88 o
  -1   2  10      203.18      200.31      7.65 o
   0   2  10        6.44        3.50      6.29 o
   1   2  10      164.02      165.14      5.93 o
   2   2  10       31.37       27.11      6.11 o
   3   2  10        3.18        1.85      6.72 o
   4   2  10        0.34        1.76      7.20 o
   5   2  10       67.08       52.59      7.53 o
   6   2  10      120.15      111.33      8.62 o
   7   2  10      310.95      311.76     12.45 o
   8   2  10       15.71        3.02      9.84 o
   9   2  10       11.57        6.32     10.63 o
 -12   3  10       76.98       83.13     10.36 o
 -11   3  10        0.15       -4.02      8.61 o
 -10   3  10        1.36        0.46      7.95 o
  -9   3  10       12.50        8.85      7.86 o
  -8   3  10      172.43      160.68      9.98 o
  -7   3  10      104.75       83.90     11.04 o
  -6   3  10        4.30        3.24      3.25 o
  -5   3  10       17.87       17.95      6.27 o
  -4   3  10       78.88       72.41      6.70 o
  -3   3  10       78.54       72.72      7.21 o
  -2   3  10      336.54      321.90      9.19 o
  -1   3  10      793.77      758.11     10.58 o
   0   3  10      318.15      333.67      7.53 o
   1   3  10      122.64      109.80      7.06 o
   2   3  10       44.50       35.60      6.42 o
   3   3  10       94.66       79.90      6.51 o
   4   3  10      486.77      445.22      9.64 o
   5   3  10       56.99       55.82      7.88 o
   6   3  10       53.86       43.64      8.77 o
   7   3  10      275.43      257.58      8.67 o
   8   3  10        0.59        3.11     15.25 o
 -11   4  10      198.06      230.89      9.30 o
 -10   4  10       21.51       22.05      9.90 o
  -9   4  10     1133.71     1256.40     27.34 o
  -8   4  10      182.34      179.45      7.92 o
  -7   4  10       41.34       31.84      6.89 o
  -6   4  10       30.65       32.38      8.81 o
  -5   4  10      742.52      725.67     18.82 o
  -4   4  10      318.76      329.37     13.46 o
  -3   4  10     2696.76     2760.16     36.15 o
  -2   4  10      629.18      652.42     12.40 o
  -1   4  10      205.84      199.18      9.78 o
   0   4  10      430.84      421.83     10.58 o
   1   4  10     1371.22     1399.09     19.50 o
   2   4  10       39.68       43.16      8.87 o
   3   4  10      234.00      217.57      8.53 o
   4   4  10      410.84      376.60      9.81 o
   5   4  10       36.71       28.51      9.81 o
   6   4  10      576.06      599.09     14.14 o
   7   4  10      339.24      344.98     14.74 o
 -10   5  10      197.94      236.05     15.61 o
  -9   5  10       16.20       31.25     13.42 o
  -8   5  10      309.37      326.61     10.71 o
  -7   5  10       60.02       39.21      8.84 o
  -6   5  10      373.05      388.33     15.64 o
  -5   5  10       12.00       13.84      9.90 o
  -4   5  10      746.49      816.51     20.87 o
  -3   5  10     1155.68     1260.98     24.79 o
  -2   5  10     1272.71     1369.23     26.17 o
  -1   5  10       96.31       85.72      9.14 o
   0   5  10      146.71      139.62     10.61 o
   1   5  10       49.97       39.84     10.23 o
   2   5  10      318.61      314.86     10.33 o
   3   5  10      309.54      281.55      9.94 o
   4   5  10      373.61      363.61     12.29 o
   5   5  10      217.17      209.71     22.59 o
   6   5  10      230.05      212.97     27.30 o
  -9   6  10      126.85      143.75     13.20 o
  -8   6  10        7.13        3.12     14.24 o
  -7   6  10       39.32       40.75     13.75 o
  -6   6  10      275.56      271.90      9.36 o
  -5   6  10      163.12      148.19     12.15 o
  -4   6  10      317.15      326.96      8.43 o
  -3   6  10      924.37      930.51     14.88 o
  -2   6  10       25.86       27.51     10.33 o
  -1   6  10      164.55      170.06     14.02 o
   0   6  10       49.84       50.44      8.24 o
   1   6  10      293.49      301.06      8.84 o
   2   6  10      117.51       92.12      9.72 o
   3   6  10       51.57       46.32     18.73 o
   4   6  10       44.54       20.67     13.52 o
   5   6  10        5.13       10.76     14.78 o
  -6   7  10      128.04      130.62     18.96 o
  -5   7  10        3.17        2.71     13.00 o
  -4   7  10        1.32        8.56     13.75 o
  -3   7  10      102.26       85.85     10.65 o
  -2   7  10      150.95      132.41      8.38 o
  -1   7  10       53.60       43.25      8.27 o
   0   7  10      190.14      187.30      8.58 o
   1   7  10       24.71       22.45      8.13 o
   2   7  10       18.85       18.88     12.08 o
   3   7  10       76.59       72.44     15.72 o
 -12   1  11      171.96      174.56     10.09 o
 -11   1  11      152.38      138.46      8.37 o
 -10   1  11     1207.97     1277.85     14.36 o
  -9   1  11      106.38       94.63      8.95 o
  -8   1  11       32.34       36.65      7.82 o
  -7   1  11       65.55       64.64      7.55 o
  -6   1  11      119.97      107.63      8.81 o
  -5   1  11       87.61       83.77      6.22 o
  -4   1  11      520.67      546.77      8.83 o
  -3   1  11      799.98      754.95     10.19 o
  -2   1  11        0.48        5.55      8.17 o
  -1   1  11       16.27       11.56     11.35 o
   0   1  11        5.29        9.69      8.19 o
   1   1  11      245.10      243.44      6.92 o
   2   1  11     1156.77     1126.50     11.54 o
   3   1  11      386.68      414.38      9.49 o
   4   1  11        2.38        3.26      8.65 o
   5   1  11      335.18      361.81     10.43 o
   6   1  11       49.69       47.75      7.82 o
   7   1  11        5.92        5.25      8.62 o
   8   1  11      306.30      308.15     16.00 o
 -12   2  11       46.17       32.66     10.52 o
 -11   2  11     1965.53     2004.59     19.44 o
 -10   2  11      246.25      257.79     11.03 o
  -9   2  11      367.16      382.90      8.65 o
  -8   2  11      784.53      799.93     12.40 o
  -7   2  11      221.08      204.95     10.71 o
  -6   2  11        0.66        0.30      7.22 o
  -5   2  11      981.92      998.78     10.75 o
  -4   2  11      344.10      325.85      7.24 o
  -3   2  11      239.61      248.41      6.49 o
  -2   2  11      359.91      347.73     15.25 o
  -1   2  11     1789.68     1763.53     19.72 o
   0   2  11     1079.02     1104.96     16.36 o
   1   2  11      481.13      471.47      8.94 o
   2   2  11      723.36      766.15      9.82 o
   3   2  11     1091.70     1164.06     13.52 o
   4   2  11      637.97      644.23     13.52 o
   5   2  11       37.81       31.52      9.17 o
   6   2  11      471.40      472.18      8.71 o
   7   2  11      271.11      259.89      8.69 o
   8   2  11      158.57      161.76     13.22 o
 -11   3  11       59.81       65.30      8.74 o
 -10   3  11      104.31       99.94      8.39 o
  -9   3  11       73.05       87.16      7.94 o
  -8   3  11      220.78      216.31      8.61 o
  -7   3  11       12.75       12.05     11.56 o
  -6   3  11       14.21        8.36      6.71 o
  -5   3  11      154.70      151.85      8.05 o
  -4   3  11        2.76        3.53      8.68 o
  -3   3  11       57.13       56.32      9.34 o
  -2   3  11     1562.41     1632.70     15.38 o
  -1   3  11      158.81      195.37     14.66 o
   0   3  11       62.16       53.23      7.16 o
   1   3  11       16.21       12.52      7.87 o
   2   3  11      556.33      560.54     12.40 o
   3   3  11        2.88        1.22      8.10 o
   4   3  11        8.47        7.00      8.17 o
   5   3  11      455.90      501.99     23.22 o
   6   3  11       19.55       14.73     10.26 o
   7   3  11      101.98      100.40     10.89 o
 -11   4  11        6.39        2.75     13.52 o
 -10   4  11       24.78       28.75     10.33 o
  -9   4  11       10.90       13.21     11.00 o
  -8   4  11       74.62       76.51     10.58 o
  -7   4  11      623.68      646.22     15.74 o
  -6   4  11       18.08       17.00      9.67 o
  -5   4  11      453.23      474.99     15.24 o
  -4   4  11        0.11       -3.62     11.97 o
  -3   4  11      154.64      149.91     11.67 o
  -2   4  11       79.61       63.21     10.83 o
  -1   4  11      662.82      693.81     16.65 o
   0   4  11       34.64       30.40     10.40 o
   1   4  11       16.14       15.95      9.74 o
   2   4  11      110.99       87.55     10.72 o
   3   4  11      130.80      108.37     10.04 o
   4   4  11        0.92        3.06      8.36 o
   5   4  11       63.05       61.70      8.63 o
   6   4  11       91.59       82.93     10.18 o
 -10   5  11      126.88      138.01     13.10 o
  -9   5  11        8.89        1.78     13.11 o
  -8   5  11       57.33       68.03     12.26 o
  -7   5  11       20.88       21.79     10.71 o
  -6   5  11       64.48       66.68     17.94 o
  -5   5  11       18.37        8.97      8.37 o
  -4   5  11        3.38        3.09      7.30 o
  -3   5  11      465.35      460.33     15.45 o
  -2   5  11       65.57       51.96     10.62 o
  -1   5  11        0.40        1.19     11.52 o
   0   5  11      344.17      358.12     12.03 o
   1   5  11       30.04       22.67     12.60 o
   2   5  11       22.25       17.48      9.48 o
   3   5  11      136.54      124.42     10.30 o
   4   5  11        1.37       -1.81     55.74 o
  -8   6  11      321.95      378.25     12.77 o
  -7   6  11      184.44      193.30     12.32 o
  -6   6  11       44.85       44.57     10.28 o
  -5   6  11       66.18       48.70     16.77 o
  -4   6  11      114.62      122.35     11.31 o
  -3   6  11       58.30       51.19      7.88 o
  -2   6  11      525.45      599.60     12.09 o
  -1   6  11      612.59      650.80     13.71 o
   0   6  11       76.23       64.28      9.56 o
   1   6  11      305.28      321.69      8.76 o
   2   6  11      163.71      139.94      9.71 o
   3   6  11       91.20       87.93     11.18 o
   4   6  11      164.46      162.41     15.67 o
  -5   7  11        0.96        1.48     11.97 o
  -4   7  11        4.17        7.80      9.42 o
  -3   7  11       45.98       44.97     12.48 o
  -2   7  11      530.05      508.45     11.76 o
  -1   7  11       16.87       11.01      8.73 o
   0   7  11      131.21      138.04      8.66 o
   1   7  11      207.30      210.16     14.91 o
 -12   0  12        7.01        3.75      7.76 o
 -11   0  12      139.16      126.57     13.15 o
 -10   0  12      293.74      306.88     15.24 o
  -9   0  12      188.73      146.43     14.49 o
  -8   0  12      289.82      280.37     16.25 o
  -7   0  12     1284.87     1343.79     33.43 o
  -6   0  12      137.31       99.57     10.79 o
  -5   0  12      136.30      104.20      9.63 o
  -4   0  12     1448.51     1454.57     13.74 o
  -3   0  12       53.48       43.78      8.30 o
  -2   0  12     1334.35     1394.34     39.46 o
  -1   0  12     1650.93     1716.12     30.36 o
   0   0  12     3290.46     3401.33     42.02 o
   1   0  12      891.96      928.30     21.82 o
   2   0  12     1909.57     2066.87     30.70 o
   3   0  12      785.75      797.82     13.82 o
   4   0  12     2133.24     2100.04     43.25 o
   5   0  12      598.21      604.29     12.56 o
   6   0  12      188.83      190.27     13.64 o
   7   0  12      483.80      483.06     14.31 o
 -12   1  12      430.63      495.80     15.02 o
 -11   1  12       13.53       15.32      9.89 o
 -10   1  12       81.21       82.60      9.45 o
  -9   1  12       83.54       79.17      8.81 o
  -8   1  12        4.15        6.39      9.18 o
  -7   1  12       38.19       47.76      8.04 o
  -6   1  12      657.27      686.67      9.37 o
  -5   1  12       60.37       45.76      5.76 o
  -4   1  12        0.20       -0.11      4.64 o
  -3   1  12      405.86      426.95      7.33 o
  -2   1  12      118.78      114.57      5.79 o
  -1   1  12       97.30       88.60      9.44 o
   0   1  12       25.19       17.29      8.86 o
   1   1  12     1653.44     1710.69     14.10 o
   2   1  12        0.78        0.15      6.33 o
   3   1  12     1367.69     1433.55     17.64 o
   4   1  12       54.86       47.15      9.24 o
   5   1  12      148.65      142.88      7.95 o
   6   1  12       16.76       16.78      7.81 o
   7   1  12      246.10      233.29      9.94 o
 -11   2  12       38.58       29.86      9.58 o
 -10   2  12       13.93        5.70      8.96 o
  -9   2  12      131.31      119.17      8.48 o
  -8   2  12      317.10      334.21      8.91 o
  -7   2  12      379.50      341.73      7.77 o
  -6   2  12       68.01       58.99      7.41 o
  -5   2  12       24.60       20.82      7.48 o
  -4   2  12       10.72        6.75      6.65 o
  -3   2  12      898.34      897.64     19.16 o
  -2   2  12       48.96       43.44      6.65 o
  -1   2  12      663.28      699.67     13.15 o
   0   2  12        8.69       11.12      7.43 o
   1   2  12       90.26       87.16      7.02 o
   2   2  12      233.95      244.42      7.32 o
   3   2  12       16.79       14.15      7.55 o
   4   2  12        9.12        4.65     10.35 o
   5   2  12      337.30      308.81      9.85 o
   6   2  12       55.35       50.90      8.64 o
   7   2  12       38.36       23.21     10.34 o
 -11   3  12       27.00       25.29     16.25 o
 -10   3  12      293.75      299.06     11.43 o
  -9   3  12      101.52      103.41      8.84 o
  -8   3  12      406.79      387.54      9.18 o
  -7   3  12       83.44       66.67     12.09 o
  -6   3  12       55.87       55.57      7.41 o
  -5   3  12      164.24      160.43     22.48 o
  -4   3  12        1.04        2.96      9.44 o
  -3   3  12       29.74       19.15      6.70 o
  -2   3  12     1404.96     1401.39     14.63 o
  -1   3  12       11.77       12.64      9.19 o
   0   3  12      991.86     1059.51     39.12 o
   1   3  12       53.25       48.80      8.63 o
   2   3  12       13.76       16.07      9.89 o
   3   3  12       21.41       24.43      9.63 o
   4   3  12      217.56      191.07     18.51 o
   5   3  12       54.05       52.50     11.34 o
   6   3  12     1400.36     1357.93     14.94 o
 -10   4  12       49.92       54.57     11.77 o
  -9   4  12        0.29       -2.79     10.79 o
  -8   4  12      672.45      688.41     17.03 o
  -7   4  12     1204.90     1287.20     16.41 o
  -6   4  12       86.41       78.06     16.07 o
  -5   4  12      184.42      189.79     11.12 o
  -4   4  12       23.53       16.86      8.59 o
  -3   4  12      183.03      190.55     11.37 o
  -2   4  12     1017.52     1043.33     22.98 o
  -1   4  12      332.44      339.54     18.62 o
   0   4  12      260.46      268.97     14.87 o
   1   4  12      455.35      467.79     14.95 o
   2   4  12      340.35      374.87     10.72 o
   3   4  12      180.90      162.60     12.33 o
   4   4  12      123.54      108.90     12.73 o
   5   4  12      296.59      308.69     10.85 o
  -9   5  12       61.70       69.96     12.79 o
  -8   5  12       36.78       39.61     13.72 o
  -7   5  12      865.88      832.19     52.78 o
  -6   5  12      211.42      219.99     17.69 o
  -5   5  12       11.32        9.68      9.82 o
  -4   5  12       51.81       48.14      8.18 o
  -3   5  12       16.14       20.60     11.45 o
  -2   5  12       97.82       90.33     10.46 o
  -1   5  12       21.48       16.19     13.71 o
   0   5  12      224.25      224.55     12.35 o
   1   5  12       47.66       52.77     13.23 o
   2   5  12        6.98        9.36     19.76 o
   3   5  12       91.75       66.52     19.48 o
  -7   6  12       17.74       24.53     14.17 o
  -6   6  12       79.87       68.47     10.66 o
  -5   6  12      106.63      102.38     18.27 o
  -4   6  12      138.13      125.08     11.27 o
  -3   6  12       60.88       61.74      8.55 o
  -2   6  12      262.21      259.92      9.81 o
  -1   6  12       34.88       35.21      9.95 o
   0   6  12       34.22       37.58     10.23 o
   1   6  12       18.79       17.06     10.64 o
   2   6  12      135.08      144.08     13.61 o
  -3   7  12        7.34        7.28     38.46 o
  -2   7  12      287.18      289.46     17.39 o
 -11   1  13      636.69      728.52     23.67 o
 -10   1  13       24.72       22.01     10.38 o
  -9   1  13      133.34      133.20     10.55 o
  -8   1  13       18.61       26.76      9.98 o
  -7   1  13       91.26       75.65      8.56 o
  -6   1  13        1.23        0.00      0.83 o
  -5   1  13       17.40       18.28      6.37 o
  -4   1  13       35.59       19.86      6.51 o
  -3   1  13      336.87      358.60      8.36 o
  -2   1  13      203.50      193.50      7.32 o
  -1   1  13      211.58      203.17      7.86 o
   0   1  13       72.65       64.81      7.54 o
   1   1  13      206.64      202.45      7.24 o
   2   1  13      110.07      116.02      7.78 o
   3   1  13        4.06        9.14      9.05 o
   4   1  13       93.12       93.71      9.24 o
   5   1  13       30.86       31.50      9.17 o
   6   1  13       25.15       15.79     15.56 o
 -11   2  13      103.97      109.24     14.26 o
 -10   2  13     1194.98     1288.11     16.71 o
  -9   2  13      596.65      677.87     10.32 o
  -8   2  13        6.50       10.96     10.09 o
  -7   2  13        5.29        7.72      8.68 o
  -6   2  13      610.34      596.39     12.54 o
  -5   2  13        3.70        1.96      3.78 o
  -4   2  13      877.52      977.15     19.06 o
  -3   2  13       19.27       12.19      8.17 o
  -2   2  13       15.82        9.75      7.59 o
  -1   2  13      173.95      158.00      7.69 o
   0   2  13        6.79        1.05      2.38 o
   1   2  13      264.72      269.00      8.00 o
   2   2  13      334.42      355.14      8.45 o
   3   2  13      151.88      142.78     14.62 o
   4   2  13      144.54      129.17      9.54 o
   5   2  13      494.02      501.41     10.19 o
   6   2  13      154.52      162.79      9.35 o
 -10   3  13       32.06       33.79     17.57 o
  -9   3  13       13.36       14.08     12.01 o
  -8   3  13        1.53        2.14     11.69 o
  -7   3  13      229.79      235.31     10.14 o
  -5   3  13      341.22      368.03     11.59 o
  -4   3  13      191.17      183.27     10.35 o
  -3   3  13      134.20      133.96      9.80 o
  -2   3  13        2.43        4.66      9.27 o
  -1   3  13       85.09       82.53      7.98 o
   0   3  13      320.43      336.53      8.53 o
   1   3  13        5.98        9.40      8.28 o
   2   3  13       66.49       57.36     10.84 o
   3   3  13      129.94      145.63     13.11 o
   4   3  13      874.70      934.27     19.32 o
   5   3  13       26.69       27.58      9.11 o
  -9   4  13       28.42       32.74     12.11 o
  -8   4  13       69.53       48.51     14.97 o
  -7   4  13       59.41       53.63     13.34 o
  -6   4  13       22.65       16.72     18.63 o
  -5   4  13       36.53       49.59     12.57 o
  -4   4  13      269.68      276.53     11.96 o
  -3   4  13       29.09       33.21     12.34 o
  -2   4  13       32.65       22.53     12.99 o
  -1   4  13      269.24      284.53      9.79 o
   0   4  13        4.38        7.58      9.86 o
   1   4  13      116.99      107.45     10.88 o
   2   4  13       69.64       69.56     10.34 o
   3   4  13        3.20        6.44     13.81 o
   4   4  13        1.35       -6.94     13.90 o
  -8   5  13       37.12       47.29     11.62 o
  -7   5  13       36.67       30.56     11.98 o
  -6   5  13       12.73        6.70     11.10 o
  -5   5  13       17.99       12.38     15.68 o
  -4   5  13        6.04        4.13      9.63 o
  -3   5  13        6.69        5.25      9.56 o
  -2   5  13       78.18       74.95     10.63 o
  -1   5  13        0.05        1.04     12.79 o
   0   5  13        2.86        0.96     12.55 o
   1   5  13      204.88      231.89     10.40 o
   2   5  13        0.30       -6.86     10.91 o
   3   5  13       46.47       42.41     13.54 o
  -5   6  13      105.24       87.65     10.07 o
  -4   6  13      477.69      493.22     15.08 o
  -3   6  13      234.19      228.91     10.18 o
  -2   6  13       59.95       54.65      8.78 o
  -1   6  13      667.74      721.74     11.39 o
   0   6  13      149.67      170.32      9.31 o
   1   6  13      334.19      334.52     13.33 o
 -10   0  14       15.66       20.12     18.40 o
  -9   0  14      337.10      389.63     17.03 o
  -8   0  14      154.07      164.64     18.13 o
  -7   0  14     1025.33      994.43     38.94 o
  -6   0  14      373.17      444.29     11.34 o
  -5   0  14        9.20        3.17     10.31 o
  -4   0  14      231.54      205.31     12.86 o
  -3   0  14      968.93     1013.39     24.38 o
  -2   0  14       41.09       43.32     13.63 o
  -1   0  14     1976.08     1998.94     33.55 o
   0   0  14     1146.98     1124.66     24.61 o
   1   0  14      190.67      162.01      9.49 o
   2   0  14       29.43       26.40     11.62 o
   3   0  14        4.64       10.08     10.92 o
   4   0  14       95.41       87.02     12.51 o
   5   0  14      229.57      231.38     12.88 o
 -10   1  14        2.51        6.18     11.97 o
  -9   1  14        9.28       10.71     13.16 o
  -8   1  14      480.39      498.83     24.96 o
  -7   1  14       14.17        5.88     10.78 o
  -6   1  14       18.82       14.92      8.38 o
  -5   1  14      243.58      270.11      7.42 o
  -4   1  14       14.34       16.71      8.41 o
  -3   1  14      137.54      113.09      8.42 o
  -2   1  14      659.11      654.21     13.55 o
  -1   1  14      162.03      162.67      7.40 o
   0   1  14      314.29      313.20     10.31 o
   1   1  14       19.26       19.07      7.39 o
   2   1  14        0.80       -0.19      8.66 o
   3   1  14      120.16      113.32      7.62 o
   4   1  14      108.96      111.98      9.38 o
   5   1  14      185.61      201.71     13.42 o
 -10   2  14       36.07       26.19     14.20 o
  -9   2  14      109.21       98.77     10.01 o
  -8   2  14       36.98       39.35     15.76 o
  -7   2  14        5.95        4.56      6.97 o
  -6   2  14        0.07        1.77     11.97 o
  -5   2  14      114.81      111.66      7.90 o
  -4   2  14       71.79       59.12      7.96 o
  -3   2  14      717.73      727.05     14.37 o
  -2   2  14       12.20       11.31      7.16 o
  -1   2  14       67.17       68.03      6.91 o
   0   2  14       32.91       25.54      8.45 o
   1   2  14       60.86       52.46      8.15 o
   2   2  14        1.22        1.67      8.87 o
   3   2  14        5.32        9.06     14.06 o
   4   2  14      296.79      323.18      8.59 o
   5   2  14        8.44       20.47     12.44 o
  -9   3  14        0.31      -10.14     15.53 o
  -8   3  14       59.32       72.22     16.16 o
  -7   3  14      222.66      213.23     10.62 o
  -6   3  14       20.46        8.94     15.46 o
  -5   3  14       43.94       39.09      8.57 o
  -4   3  14       22.72       13.60      8.56 o
  -3   3  14        4.61        1.69      7.81 o
  -2   3  14      168.50      172.88      7.26 o
  -1   3  14       14.44        8.78      7.52 o
   0   3  14       59.55       46.93      7.95 o
   1   3  14      268.99      275.36     10.26 o
   2   3  14        5.26        1.07     10.65 o
   3   3  14      137.11      136.75     13.94 o
   4   3  14       11.08       14.19     13.25 o
  -8   4  14       26.03       31.53     13.54 o
  -7   4  14      337.80      332.45     12.16 o
  -6   4  14      601.08      599.76     49.12 o
  -5   4  14       58.49       39.43      7.89 o
  -4   4  14      371.12      362.78     12.66 o
  -3   4  14      410.14      441.68     13.85 o
  -2   4  14        0.40       -0.93      3.39 o
  -1   4  14       66.92       62.41      9.13 o
   0   4  14      889.48      939.41     17.81 o
   1   4  14      215.85      220.33     10.39 o
   2   4  14       21.79       27.34      8.95 o
   3   4  14      240.26      242.26     14.69 o
  -6   5  14        9.10        8.05      8.76 o
  -5   5  14      517.01      531.33     16.08 o
  -4   5  14      151.92      150.73      9.11 o
  -3   5  14        0.01       -0.56      9.20 o
  -2   5  14      474.86      505.63      8.57 o
  -1   5  14        1.87       -2.22      8.64 o
   0   5  14       81.63       81.51      9.56 o
   1   5  14       53.02       61.14     11.22 o
  -8   1  15      157.74      158.29     18.39 o
  -7   1  15       43.46       50.29     13.97 o
  -6   1  15        2.33       -2.11     11.60 o
  -5   1  15      122.59      109.46     10.31 o
  -4   1  15      465.99      470.20     11.43 o
  -3   1  15       40.47       31.04     10.86 o
  -2   1  15        0.41       -0.89      7.91 o
  -1   1  15       18.41       16.22      8.59 o
   0   1  15      139.49      104.40      7.22 o
   1   1  15      161.62      146.50      7.65 o
   2   1  15      284.65      306.46      7.83 o
   3   1  15       11.29       13.03      7.68 o
   4   1  15       28.32       27.99      9.54 o
  -7   2  15       66.20       61.39     14.29 o
  -6   2  15      396.81      405.20      9.47 o
  -5   2  15      264.56      265.57     11.17 o
  -4   2  15        5.41       -2.11      9.05 o
  -3   2  15      505.45      548.71      9.47 o
  -2   2  15       44.45       38.37      8.69 o
  -1   2  15       37.29       26.19      7.37 o
   0   2  15      352.00      370.01      9.56 o
   1   2  15      157.95      172.00      7.72 o
   2   2  15       15.89        2.94     10.89 o
   3   2  15      383.99      445.03     17.35 o
  -7   3  15      222.34      232.58     11.47 o
  -6   3  15        3.91       -2.03      9.34 o
  -5   3  15        0.17        5.41     17.05 o
  -4   3  15      330.77      379.37     10.59 o
  -3   3  15       23.96       14.78      8.55 o
  -2   3  15      202.00      189.85      8.30 o
  -1   3  15       62.53       68.61     10.38 o
   0   3  15       70.71       74.89      8.71 o
   1   3  15      191.10      171.44      8.83 o
   2   3  15       44.74       34.50     10.34 o
   3   3  15        2.94        4.12     13.46 o
  -6   4  15        3.19        7.09     10.47 o
  -5   4  15       39.55       41.60     11.93 o
  -4   4  15       11.92        3.87      6.93 o
  -3   4  15       25.69       25.07      9.95 o
  -2   4  15       31.29       27.02     10.64 o
  -1   4  15      210.09      184.18     10.12 o
   0   4  15       63.89       49.94     11.81 o
   1   4  15        6.15        3.77     14.74 o
  -4   5  15      136.23      120.82     16.31 o
  -3   5  15       45.98       44.21      8.73 o
  -2   5  15       43.21       38.26      8.30 o
  -6   0  16       76.52       62.56     18.73 o
  -5   0  16     1186.04     1185.81     22.01 o
  -4   0  16       16.11       12.72     13.99 o
  -3   0  16        0.28        2.36     12.75 o
  -2   0  16     1528.33     1313.12    254.22 o
  -1   0  16      632.69      560.19     48.58 o
   0   0  16      155.97      144.86     10.32 o
   1   0  16      623.94      674.86     15.65 o
   2   0  16      404.10      400.27     15.30 o
  -6   1  16      482.00      449.60     11.39 o
  -5   1  16       49.53       35.46     10.95 o
  -4   1  16       51.07       53.37      9.95 o
  -3   1  16      360.88      401.08     10.05 o
  -2   1  16       28.59       18.62      7.99 o
  -1   1  16      124.75      129.05      9.85 o
   0   1  16      108.58       99.32      8.02 o
   1   1  16       61.53       64.62      7.85 o
   2   1  16      257.30      266.70      9.95 o
  -6   2  16        0.77      -10.88     16.47 o
  -5   2  16       34.60       32.20     16.29 o
  -4   2  16       81.51       46.07     10.69 o
  -3   2  16       85.19       82.14      9.00 o
  -2   2  16        6.66        4.57      9.39 o
  -1   2  16        0.21        4.76      8.04 o
   0   2  16       13.00       17.39     11.41 o
   1   2  16       65.46       65.76      9.39 o
   2   2  16       17.90       16.63     22.20 o
  -5   3  16        1.52        6.65     15.98 o
  -4   3  16       38.95       33.60     10.33 o
  -3   3  16       52.21       36.71     11.27 o
  -2   3  16      102.94       99.44     10.60 o
  -1   3  16      292.43      334.51     23.08 o
   0   3  16       66.46       61.61     10.54 o
  -3   4  16      314.58      316.80     16.57 o
  -5   1  17       69.90       54.75     12.58 o
  -4   1  17       41.49       39.04     10.76 o
  -3   1  17      509.02      592.09     11.12 o
  -2   1  17       19.26        3.15      4.22 o
  -1   1  17       16.82        9.94     11.08 o
   0   1  17        1.32        7.51     17.29 o
  -4   2  17      868.60      923.52     18.52 o
  -3   2  17        1.97        9.80     17.08 o
  -2   2  17      199.55      208.37     16.23 o
 
